# Supplementary material for: MDA5 variants trade antiviral activity for protection from autoimmune disease
Source: BMC Med Genomics. 2025 Jun 2;18:101. doi: 10.1186/s12920-025-02171-y (PMC12131765; doi:10.1186/s12920-025-02171-y)
Supplement: Supplementary file 1 — Additional file 1. Detailed fine mapping results for the five diseases analyzed. Each tab shows the fine mapping results for a single disease. The first column lists the chromosomal location and allele of the SNP. The second column shows the posterior inclusion probability (PIP) for the SNP, i.e. the probability this SNP is causal – these probabilities may sum more than 1 over SNPs if there are more than one credible sets. The remaining columns show the posterior probabilities (PP) that the SNP are in the ith credible set, with one column per credible set detected by SuSiE [36–38]. When there is only one credible set then the PIP equals the posterior probability for that credible set; when there is more than one credible set, the PIP is a summary measure over all sets. [file 12920_2025_2171_MOESM1_ESM.xlsx]

## Sheet: Psoriasis
Allele	PIP	CS1 PP
2-161971491-G-A	1.94437e-07	1.94437e-07
2-161989929-G-A	1.9087e-07	1.9087e-07
2-162009238-C-T	3.29914e-07	3.29914e-07
2-162047503-T-C	2.6956e-07	2.6956e-07
2-162107791-G-A	3.24159e-06	3.24159e-06
2-162108243-G-A	3.15496e-07	3.15496e-07
2-162109592-A-G	1.28209e-07	1.28209e-07
2-162111035-T-C	2.11189e-07	2.11189e-07
2-162111748-C-A	6.96568e-07	6.96568e-07
2-162112363-C-T	6.5865e-07	6.5865e-07
2-162112761-A-G	1.84328e-07	1.84328e-07
2-162112984-A-G	2.65053e-07	2.65053e-07
2-162113152-A-G	6.50682e-07	6.50682e-07
2-162113193-C-G	6.07688e-07	6.07688e-07
2-162114032-G-T	1.29551e-06	1.29551e-06
2-162115353-T-C	7.51338e-07	7.51338e-07
2-162115829-A-G	6.67049e-07	6.67049e-07
2-162115875-A-G	6.65671e-07	6.65671e-07
2-162117382-A-C	6.43501e-07	6.43501e-07
2-162118368-C-T	5.82569e-07	5.82569e-07
2-162118384-G-A	6.2363e-07	6.2363e-07
2-162118466-T-C	5.83735e-07	5.83735e-07
2-162118887-C-T	6.30487e-07	6.30487e-07
2-162118969-G-A	1.28664e-07	1.28664e-07
2-162118993-G-T	5.81819e-07	5.81819e-07
2-162119143-C-T	1.6326e-07	1.6326e-07
2-162119205-C-T	7.07448e-07	7.07448e-07
2-162119581-C-A	5.74339e-07	5.74339e-07
2-162120286-A-C	8.96158e-07	8.96158e-07
2-162121455-A-G	1.57575e-07	1.57575e-07
2-162122301-C-T	6.90438e-07	6.90438e-07
2-162122641-G-C	7.81302e-07	7.81302e-07
2-162122774-G-A	1.33687e-07	1.33687e-07
2-162123411-A-G	6.99772e-07	6.99772e-07
2-162123888-G-A	1.28229e-07	1.28229e-07
2-162125628-T-C	7.34989e-07	7.34989e-07
2-162125936-C-T	8.49356e-07	8.49356e-07
2-162127003-G-T	1.70962e-07	1.70962e-07
2-162127239-C-T	1.11438e-06	1.11438e-06
2-162127628-G-A	2.54229e-07	2.54229e-07
2-162131737-C-T	1.05405e-06	1.05405e-06
2-162132318-C-T	9.28498e-07	9.28498e-07
2-162132606-A-C	7.45474e-06	7.45474e-06
2-162132741-G-T	1.70798e-07	1.70798e-07
2-162133393-A-G	8.82913e-07	8.82913e-07
2-162133458-G-A	8.22366e-07	8.22366e-07
2-162133780-G-A	8.74763e-07	8.74763e-07
2-162134217-A-G	8.47658e-07	8.47658e-07
2-162134737-G-T	9.09314e-07	9.09314e-07
2-162134769-T-A	1.37474e-07	1.37474e-07
2-162134825-A-G	1.30066e-07	1.30066e-07
2-162135165-T-G	7.42696e-07	7.42696e-07
2-162135374-A-T	7.01077e-07	7.01077e-07
2-162136161-G-A	1.3422e-07	1.3422e-07
2-162139742-T-C	2.02599e-07	2.02599e-07
2-162140497-C-T	4.35434e-07	4.35434e-07
2-162141603-T-G	1.91531e-07	1.91531e-07
2-162141930-G-A	1.68052e-07	1.68052e-07
2-162142047-G-A	1.36572e-07	1.36572e-07
2-162142431-G-A	1.72525e-07	1.72525e-07
2-162142490-G-A	1.73023e-07	1.73023e-07
2-162142545-C-A	1.85722e-07	1.85722e-07
2-162142753-C-A	1.63607e-07	1.63607e-07
2-162142845-C-A	1.99561e-07	1.99561e-07
2-162142878-T-C	1.81989e-07	1.81989e-07
2-162144073-C-T	1.83035e-07	1.83035e-07
2-162144714-T-G	1.94499e-07	1.94499e-07
2-162145257-A-C	1.34521e-07	1.34521e-07
2-162146324-C-A	2.07263e-07	2.07263e-07
2-162146681-T-C	1.42381e-07	1.42381e-07
2-162147348-C-T	7.62636e-07	7.62636e-07
2-162148648-G-A	1.64446e-07	1.64446e-07
2-162149164-G-A	1.67417e-07	1.67417e-07
2-162150886-C-T	2.21017e-07	2.21017e-07
2-162150910-G-A	1.63484e-07	1.63484e-07
2-162151065-G-C	3.48901e-07	3.48901e-07
2-162153035-A-G	4.54457e-07	4.54457e-07
2-162153601-T-A	1.58417e-07	1.58417e-07
2-162154176-T-C	4.8924e-07	4.8924e-07
2-162155481-G-A	1.53286e-07	1.53286e-07
2-162156220-T-G	1.7661e-07	1.7661e-07
2-162156899-G-T	1.85518e-07	1.85518e-07
2-162163503-C-T	1.47327e-07	1.47327e-07
2-162164613-C-G	2.78895e-07	2.78895e-07
2-162166512-A-G	1.64874e-07	1.64874e-07
2-162167177-C-G	1.62094e-07	1.62094e-07
2-162167868-G-A	2.12596e-07	2.12596e-07
2-162168229-T-C	1.38052e-07	1.38052e-07
2-162168549-T-C	1.38086e-07	1.38086e-07
2-162169419-A-G	1.76944e-07	1.76944e-07
2-162169789-C-T	1.7714e-07	1.7714e-07
2-162169862-T-C	1.28358e-07	1.28358e-07
2-162171060-G-A	1.65546e-07	1.65546e-07
2-162172378-A-C	1.89365e-07	1.89365e-07
2-162172868-T-C	1.57196e-07	1.57196e-07
2-162173826-T-C	2.91818e-07	2.91818e-07
2-162174494-G-A	1.36354e-07	1.36354e-07
2-162175111-C-T	1.12547e-05	1.12547e-05
2-162175519-T-A	1.2884e-07	1.2884e-07
2-162175548-G-A	1.31337e-07	1.31337e-07
2-162175824-C-T	1.83071e-07	1.83071e-07
2-162182309-C-T	1.39048e-07	1.39048e-07
2-162182997-C-G	1.28653e-07	1.28653e-07
2-162184362-C-T	1.69669e-07	1.69669e-07
2-162184877-T-G	1.88871e-07	1.88871e-07
2-162184894-A-G	1.70042e-07	1.70042e-07
2-162187511-G-T	1.76827e-07	1.76827e-07
2-162187845-G-A	1.73316e-07	1.73316e-07
2-162189842-G-A	1.2984e-07	1.2984e-07
2-162190395-T-C	1.41285e-07	1.41285e-07
2-162191375-C-T	1.31587e-07	1.31587e-07
2-162191894-C-A	1.37923e-07	1.37923e-07
2-162192461-C-A	2.63702e-07	2.63702e-07
2-162192496-C-T	1.38192e-07	1.38192e-07
2-162192832-A-G	1.48343e-07	1.48343e-07
2-162193129-T-C	1.78642e-07	1.78642e-07
2-162193964-T-C	1.31587e-07	1.31587e-07
2-162195194-G-C	1.35323e-07	1.35323e-07
2-162195354-G-T	1.40185e-07	1.40185e-07
2-162195363-G-A	1.52018e-07	1.52018e-07
2-162195864-C-G	1.51261e-07	1.51261e-07
2-162196714-C-A	7.03737e-07	7.03737e-07
2-162197231-T-A	3.58264e-07	3.58264e-07
2-162197789-A-C	1.29852e-07	1.29852e-07
2-162198214-C-T	1.73445e-07	1.73445e-07
2-162198558-T-G	1.58781e-07	1.58781e-07
2-162198834-T-C	2.51809e-07	2.51809e-07
2-162199485-T-C	1.6409e-07	1.6409e-07
2-162199552-A-T	1.503e-07	1.503e-07
2-162199570-C-G	1.44577e-07	1.44577e-07
2-162199647-C-T	1.58826e-07	1.58826e-07
2-162199876-G-A	1.74429e-07	1.74429e-07
2-162200442-A-C	1.73466e-07	1.73466e-07
2-162201336-A-G	2.24145e-07	2.24145e-07
2-162201623-C-G	1.29235e-07	1.29235e-07
2-162203351-G-A	5.81368e-07	5.81368e-07
2-162204395-C-T	2.34212e-07	2.34212e-07
2-162204934-C-T	3.66026e-07	3.66026e-07
2-162205813-A-G	1.7416e-07	1.7416e-07
2-162206669-T-G	1.73629e-07	1.73629e-07
2-162206849-A-G	3.81592e-07	3.81592e-07
2-162206869-C-A	1.73373e-06	1.73373e-06
2-162207284-T-C	1.50257e-07	1.50257e-07
2-162207403-C-T	1.31605e-07	1.31605e-07
2-162208557-A-G	1.58886e-07	1.58886e-07
2-162209363-G-A	1.62121e-07	1.62121e-07
2-162209490-A-C	1.54112e-07	1.54112e-07
2-162210931-A-T	1.58844e-07	1.58844e-07
2-162210947-A-T	1.7617e-07	1.7617e-07
2-162211073-G-A	1.33735e-07	1.33735e-07
2-162212493-T-C	1.54623e-06	1.54623e-06
2-162212579-T-C	1.28956e-07	1.28956e-07
2-162212799-T-C	8.60556e-06	8.60556e-06
2-162212993-G-A	1.55085e-07	1.55085e-07
2-162213601-A-G	1.73393e-07	1.73393e-07
2-162214086-T-A	1.56761e-07	1.56761e-07
2-162214197-C-G	1.52638e-07	1.52638e-07
2-162214527-G-A	1.55008e-07	1.55008e-07
2-162214651-C-G	1.55354e-07	1.55354e-07
2-162215216-G-A	1.78824e-07	1.78824e-07
2-162216572-T-C	1.5882e-07	1.5882e-07
2-162218378-T-C	1.81415e-07	1.81415e-07
2-162218598-T-C	3.47673e-07	3.47673e-07
2-162219636-T-C	1.73678e-05	1.73678e-05
2-162221685-T-A	1.58781e-07	1.58781e-07
2-162222090-A-G	1.77173e-07	1.77173e-07
2-162222820-C-T	2.02208e-07	2.02208e-07
2-162224283-A-G	1.97097e-07	1.97097e-07
2-162224404-T-A	1.35854e-07	1.35854e-07
2-162224472-A-G	1.69364e-07	1.69364e-07
2-162224526-A-G	3.13749e-06	3.13749e-06
2-162224922-C-T	1.86717e-07	1.86717e-07
2-162225885-C-A	2.72483e-05	2.72483e-05
2-162226640-T-C	1.69238e-07	1.69238e-07
2-162226791-C-T	1.6187e-07	1.6187e-07
2-162227970-C-T	1.87305e-07	1.87305e-07
2-162228488-T-A	1.69346e-07	1.69346e-07
2-162229393-C-T	2.05428e-07	2.05428e-07
2-162229919-A-G	1.86583e-07	1.86583e-07
2-162230270-T-C	1.76089e-07	1.76089e-07
2-162230305-G-A	2.23267e-07	2.23267e-07
2-162230586-G-A	1.59509e-07	1.59509e-07
2-162230915-C-T	1.34534e-07	1.34534e-07
2-162231260-T-C	1.69658e-07	1.69658e-07
2-162232297-C-T	1.69583e-07	1.69583e-07
2-162232402-C-T	1.64224e-07	1.64224e-07
2-162232433-C-T	1.69527e-07	1.69527e-07
2-162232496-G-T	1.84643e-07	1.84643e-07
2-162233356-C-T	1.7401e-07	1.7401e-07
2-162234460-G-A	1.69485e-07	1.69485e-07
2-162234674-T-A	1.69238e-07	1.69238e-07
2-162236594-A-C	1.69411e-07	1.69411e-07
2-162238346-C-T	1.67388e-07	1.67388e-07
2-162240247-A-T	1.40264e-07	1.40264e-07
2-162240377-G-C	1.28718e-07	1.28718e-07
2-162240424-G-A	1.28215e-07	1.28215e-07
2-162241090-G-C	1.61301e-07	1.61301e-07
2-162241469-C-T	1.74743e-07	1.74743e-07
2-162241635-A-G	1.58744e-07	1.58744e-07
2-162245828-A-C	1.58506e-07	1.58506e-07
2-162246718-C-T	1.77608e-07	1.77608e-07
2-162247390-T-G	1.63457e-07	1.63457e-07
2-162247601-A-G	1.58506e-07	1.58506e-07
2-162247781-C-T	1.58733e-07	1.58733e-07
2-162248109-C-T	6.92299e-07	6.92299e-07
2-162248229-C-T	1.58506e-07	1.58506e-07
2-162248787-C-T	1.63936e-07	1.63936e-07
2-162248899-T-C	2.04442e-07	2.04442e-07
2-162248950-A-G	1.58506e-07	1.58506e-07
2-162249093-T-C	1.78821e-07	1.78821e-07
2-162249139-A-G	4.19108e-07	4.19108e-07
2-162249543-C-T	1.58506e-07	1.58506e-07
2-162249564-G-T	1.45655e-07	1.45655e-07
2-162249652-A-G	1.58572e-07	1.58572e-07
2-162249688-C-A	1.58583e-07	1.58583e-07
2-162250001-G-A	1.56355e-07	1.56355e-07
2-162250025-T-C	3.31294e-07	3.31294e-07
2-162250294-A-G	2.55841e-07	2.55841e-07
2-162250413-C-T	1.41075e-07	1.41075e-07
2-162250425-C-T	6.52434e-07	6.52434e-07
2-162250891-G-A	1.72106e-07	1.72106e-07
2-162251238-A-G	1.74465e-07	1.74465e-07
2-162251652-C-T	1.32487e-07	1.32487e-07
2-162251962-T-C	1.58506e-07	1.58506e-07
2-162252336-T-C	1.69238e-07	1.69238e-07
2-162252759-A-G	1.59741e-07	1.59741e-07
2-162253568-T-A	1.58643e-07	1.58643e-07
2-162253605-C-A	1.50852e-07	1.50852e-07
2-162253606-G-A	1.31538e-07	1.31538e-07
2-162254026-A-G	0.452527	0.452527
2-162254245-T-A	1.54669e-07	1.54669e-07
2-162254410-G-A	1.58506e-07	1.58506e-07
2-162254424-A-G	2.21303e-06	2.21303e-06
2-162254567-G-T	1.58506e-07	1.58506e-07
2-162255841-G-A	4.21418e-07	4.21418e-07
2-162255960-C-A	1.58506e-07	1.58506e-07
2-162256002-C-T	1.62051e-07	1.62051e-07
2-162256766-G-A	4.06429e-07	4.06429e-07
2-162257406-C-T	1.74828e-07	1.74828e-07
2-162257894-C-T	1.28711e-07	1.28711e-07
2-162258025-T-A	1.68784e-07	1.68784e-07
2-162258521-C-T	8.10063e-07	8.10063e-07
2-162259306-C-A	2.43165e-07	2.43165e-07
2-162260623-A-G	2.02123e-07	2.02123e-07
2-162260675-G-T	2.95854e-07	2.95854e-07
2-162260701-C-G	2.89632e-07	2.89632e-07
2-162260823-C-A	2.10823e-07	2.10823e-07
2-162261394-G-C	0.000697253	0.000697253
2-162261538-T-A	1.28525e-07	1.28525e-07
2-162261717-A-G	1.6416e-07	1.6416e-07
2-162261774-A-G	1.2969e-07	1.2969e-07
2-162263337-T-C	1.3377e-07	1.3377e-07
2-162263684-A-G	1.47769e-07	1.47769e-07
2-162263801-A-G	2.1504e-07	2.1504e-07
2-162263833-A-G	6.83413e-07	6.83413e-07
2-162264307-T-G	2.10823e-07	2.10823e-07
2-162264313-C-T	1.74902e-07	1.74902e-07
2-162264337-T-C	1.29215e-07	1.29215e-07
2-162264489-T-G	1.40165e-07	1.40165e-07
2-162265371-T-G	1.67778e-07	1.67778e-07
2-162265913-G-C	2.20949e-07	2.20949e-07
2-162266009-C-T	1.74464e-07	1.74464e-07
2-162266352-G-A	1.0678e-06	1.0678e-06
2-162266576-T-C	1.89701e-07	1.89701e-07
2-162267194-C-T	2.10823e-07	2.10823e-07
2-162267541-T-C	0.543083	0.543083
2-162267594-C-T	1.28573e-07	1.28573e-07
2-162267644-C-A	2.10299e-07	2.10299e-07
2-162267800-T-C	3.20339e-07	3.20339e-07
2-162268086-C-T	4.78059e-06	4.78059e-06
2-162268127-T-C	3.47306e-05	3.47306e-05
2-162268391-T-C	1.7368e-07	1.7368e-07
2-162269096-A-G	1.47757e-07	1.47757e-07
2-162269807-A-G	2.49951e-07	2.49951e-07
2-162270936-T-C	1.96225e-07	1.96225e-07
2-162271250-G-A	1.74253e-07	1.74253e-07
2-162272028-G-T	2.36072e-07	2.36072e-07
2-162272215-A-G	1.7368e-07	1.7368e-07
2-162272314-C-T	7.52543e-06	7.52543e-06
2-162272373-G-A	2.1085e-07	2.1085e-07
2-162273158-G-T	1.88009e-07	1.88009e-07
2-162273520-G-T	1.74464e-07	1.74464e-07
2-162274079-C-T	1.40423e-07	1.40423e-07
2-162274398-A-G	1.30985e-07	1.30985e-07
2-162274905-T-C	2.10823e-07	2.10823e-07
2-162274994-G-T	1.70062e-07	1.70062e-07
2-162275662-T-C	2.10823e-07	2.10823e-07
2-162276243-A-G	1.7368e-07	1.7368e-07
2-162277580-C-A	1.49679e-07	1.49679e-07
2-162277978-A-T	1.69782e-07	1.69782e-07
2-162278172-A-T	1.73856e-07	1.73856e-07
2-162279446-C-T	3.34673e-07	3.34673e-07
2-162279752-T-G	1.88889e-07	1.88889e-07
2-162280217-G-C	2.01736e-07	2.01736e-07
2-162280261-T-C	2.03749e-07	2.03749e-07
2-162280425-A-G	1.7368e-07	1.7368e-07
2-162280432-A-G	4.43601e-06	4.43601e-06
2-162280671-A-T	2.10823e-07	2.10823e-07
2-162280949-G-T	1.77788e-07	1.77788e-07
2-162281173-G-A	1.7556e-07	1.7556e-07
2-162281238-C-T	1.74622e-07	1.74622e-07
2-162281473-T-C	1.7368e-07	1.7368e-07
2-162281973-A-C	2.362e-07	2.362e-07
2-162282275-G-A	2.06043e-07	2.06043e-07
2-162282945-C-T	1.7461e-07	1.7461e-07
2-162283056-C-A	2.05696e-07	2.05696e-07
2-162283655-T-C	2.3174e-07	2.3174e-07
2-162283833-G-A	2.10823e-07	2.10823e-07
2-162284284-A-G	1.74514e-07	1.74514e-07
2-162284467-T-C	1.8826e-07	1.8826e-07
2-162284803-G-T	1.42607e-07	1.42607e-07
2-162284818-A-G	2.07839e-07	2.07839e-07
2-162286914-T-C	2.18525e-07	2.18525e-07
2-162287937-A-G	2.12135e-07	2.12135e-07
2-162288742-C-T	1.90572e-07	1.90572e-07
2-162288822-G-A	2e-07	2e-07
2-162288852-G-T	2.18432e-07	2.18432e-07
2-162289060-T-G	1.86992e-07	1.86992e-07
2-162289321-G-A	2.02994e-07	2.02994e-07
2-162289892-A-G	2.18432e-07	2.18432e-07
2-162290182-T-A	1.92045e-07	1.92045e-07
2-162290668-A-G	1.89097e-07	1.89097e-07
2-162291562-C-T	1.86927e-07	1.86927e-07
2-162291718-A-G	1.93311e-07	1.93311e-07
2-162291901-A-C	2.24332e-07	2.24332e-07
2-162292954-A-C	2.18481e-07	2.18481e-07
2-162293455-T-C	1.87273e-07	1.87273e-07
2-162294461-G-A	3.52889e-07	3.52889e-07
2-162294859-T-C	2.04154e-07	2.04154e-07
2-162295302-T-G	1.88495e-07	1.88495e-07
2-162295383-T-C	1.31577e-07	1.31577e-07
2-162295512-G-A	2.06577e-07	2.06577e-07
2-162295841-T-C	2.18563e-07	2.18563e-07
2-162296538-G-A	2.25466e-07	2.25466e-07
2-162298570-G-T	2.15476e-07	2.15476e-07
2-162299348-T-C	1.79746e-07	1.79746e-07
2-162299714-A-G	1.28296e-07	1.28296e-07
2-162300136-A-T	1.48346e-07	1.48346e-07
2-162300875-T-C	1.34139e-07	1.34139e-07
2-162301649-C-T	2.1548e-07	2.1548e-07
2-162302015-G-A	2.13405e-07	2.13405e-07
2-162302146-T-C	1.87255e-07	1.87255e-07
2-162302567-T-C	2.13797e-07	2.13797e-07
2-162302824-A-G	1.8274e-07	1.8274e-07
2-162306071-A-G	1.93467e-07	1.93467e-07
2-162307106-T-C	2.18525e-07	2.18525e-07
2-162307281-T-C	1.91104e-07	1.91104e-07
2-162307703-C-A	1.31242e-07	1.31242e-07
2-162307973-G-A	1.44391e-07	1.44391e-07
2-162308322-T-C	2.0569e-07	2.0569e-07
2-162309064-A-G	1.29466e-07	1.29466e-07
2-162309144-T-C	2.73822e-07	2.73822e-07
2-162309205-C-T	1.95613e-07	1.95613e-07
2-162310253-T-G	1.3685e-07	1.3685e-07
2-162310644-T-C	2.94236e-07	2.94236e-07
2-162310909-T-C	2.89795e-06	2.89795e-06
2-162311906-A-T	1.13758e-06	1.13758e-06
2-162312185-G-A	2.01496e-06	2.01496e-06
2-162313451-C-T	2.31207e-07	2.31207e-07
2-162313646-T-C	2.04054e-07	2.04054e-07
2-162314882-C-A	1.42904e-07	1.42904e-07
2-162315794-T-G	1.91782e-07	1.91782e-07
2-162317119-A-T	2.05907e-07	2.05907e-07
2-162319146-A-C	2.54017e-07	2.54017e-07
2-162321268-T-C	2.1797e-07	2.1797e-07
2-162321474-G-A	2.37457e-07	2.37457e-07
2-162321802-C-T	2.2437e-07	2.2437e-07
2-162325192-G-C	2.13797e-07	2.13797e-07
2-162327703-C-T	1.34063e-07	1.34063e-07
2-162329030-G-A	1.29355e-07	1.29355e-07
2-162331330-A-G	2.97004e-07	2.97004e-07
2-162331923-T-C	2.87736e-07	2.87736e-07
2-162331935-C-G	3.45571e-07	3.45571e-07
2-162332527-C-G	3.2198e-07	3.2198e-07
2-162336118-T-C	3.33033e-07	3.33033e-07
2-162336715-A-G	6.57188e-07	6.57188e-07
2-162337751-C-T	3.81111e-07	3.81111e-07
2-162338158-T-C	2.86648e-07	2.86648e-07
2-162344168-T-C	2.86162e-07	2.86162e-07
2-162344807-C-T	1.28226e-07	1.28226e-07
2-162344897-C-T	5.02619e-06	5.02619e-06
2-162345514-T-G	3.87216e-07	3.87216e-07
2-162346998-A-G	1.28518e-07	1.28518e-07
2-162347317-C-T	2.38326e-07	2.38326e-07
2-162348271-C-T	2.8723e-07	2.8723e-07
2-162348888-C-T	2.74082e-07	2.74082e-07
2-162350033-A-C	3.51566e-07	3.51566e-07
2-162351790-T-C	9.77743e-07	9.77743e-07
2-162352215-T-A	5.10308e-07	5.10308e-07
2-162354378-C-A	1.30642e-07	1.30642e-07
2-162354529-C-A	1.35358e-07	1.35358e-07
2-162354716-T-A	1.33951e-07	1.33951e-07
2-162354981-C-T	3.25563e-07	3.25563e-07
2-162356098-C-G	1.47859e-07	1.47859e-07
2-162357213-A-C	0.000165057	0.000165057
2-162358913-C-A	1.43422e-07	1.43422e-07
2-162359145-C-T	1.33515e-07	1.33515e-07
2-162359599-C-T	1.50921e-07	1.50921e-07
2-162361983-C-T	1.60896e-07	1.60896e-07
2-162362271-A-C	1.67284e-07	1.67284e-07
2-162364478-G-A	1.89846e-07	1.89846e-07
2-162364948-C-T	1.56033e-07	1.56033e-07
2-162366758-A-G	1.98553e-07	1.98553e-07
2-162366992-T-C	1.33054e-07	1.33054e-07
2-162373501-T-C	3.0514e-07	3.0514e-07
2-162374123-A-G	3.78108e-07	3.78108e-07
2-162375223-T-C	1.46405e-07	1.46405e-07
2-162375620-G-A	1.3023e-07	1.3023e-07
2-162375653-C-T	5.19033e-07	5.19033e-07
2-162376016-A-G	2.54002e-06	2.54002e-06
2-162376305-T-C	2.54601e-06	2.54601e-06
2-162376884-A-G	1.54039e-07	1.54039e-07
2-162377001-A-G	1.46884e-07	1.46884e-07
2-162378564-C-A	7.76905e-07	7.76905e-07
2-162378699-C-T	3.44269e-07	3.44269e-07
2-162379243-T-C	1.18388e-06	1.18388e-06
2-162379458-A-G	6.32286e-06	6.32286e-06
2-162379765-C-G	5.19391e-07	5.19391e-07
2-162380492-T-C	4.29441e-07	4.29441e-07
2-162380880-C-G	0.00303901	0.00303901
2-162381222-T-C	1.3181e-07	1.3181e-07
2-162384337-T-G	2.22453e-05	2.22453e-05
2-162384634-C-A	6.487e-05	6.487e-05
2-162384777-C-G	1.4348e-07	1.4348e-07
2-162386598-C-T	1.28434e-07	1.28434e-07
2-162387131-C-A	1.13879e-06	1.13879e-06
2-162388313-C-T	2.42367e-07	2.42367e-07
2-162389607-C-A	1.51923e-07	1.51923e-07
2-162391800-A-T	2.43263e-07	2.43263e-07
2-162393538-A-G	7.99382e-07	7.99382e-07
2-162393953-A-G	1.56758e-06	1.56758e-06
2-162394036-C-T	1.46413e-07	1.46413e-07
2-162394299-C-T	3.32739e-07	3.32739e-07
2-162394477-G-A	1.73904e-07	1.73904e-07
2-162395624-G-A	1.302e-07	1.302e-07
2-162397414-A-T	2.66032e-07	2.66032e-07
2-162399660-A-C	1.28308e-07	1.28308e-07
2-162399726-C-T	2.15147e-07	2.15147e-07
2-162400439-G-T	1.98557e-07	1.98557e-07
2-162400534-T-C	8.09691e-07	8.09691e-07
2-162400590-T-C	2.39855e-07	2.39855e-07
2-162401076-G-A	1.28308e-07	1.28308e-07
2-162401179-A-G	3.24593e-06	3.24593e-06
2-162401991-T-C	2.57984e-07	2.57984e-07
2-162402301-A-T	4.25648e-06	4.25648e-06
2-162404181-T-C	2.90045e-05	2.90045e-05
2-162404944-C-T	1.39752e-07	1.39752e-07
2-162408273-A-G	1.30431e-07	1.30431e-07
2-162409512-T-C	1.28501e-07	1.28501e-07
2-162413415-C-T	1.73386e-07	1.73386e-07
2-162413687-G-T	1.28938e-07	1.28938e-07
2-162414956-T-C	1.28208e-07	1.28208e-07
2-162415538-A-G	1.42944e-07	1.42944e-07
2-162415951-T-C	1.9259e-07	1.9259e-07
2-162416711-A-G	2.0835e-07	2.0835e-07
2-162416934-C-A	3.40831e-07	3.40831e-07
2-162420522-T-G	1.46413e-07	1.46413e-07
2-162420748-T-A	1.81623e-07	1.81623e-07
2-162420906-C-T	1.2876e-07	1.2876e-07
2-162422570-G-A	1.98506e-07	1.98506e-07
2-162424411-T-C	3.00085e-06	3.00085e-06
2-162425635-T-C	3.0493e-07	3.0493e-07
2-162425866-T-A	1.34701e-07	1.34701e-07
2-162429297-G-A	7.3249e-07	7.3249e-07
2-162429469-T-A	2.33922e-07	2.33922e-07
2-162429673-C-A	2.54213e-07	2.54213e-07
2-162431316-A-G	1.29238e-07	1.29238e-07
2-162431689-T-C	4.605e-05	4.605e-05
2-162434429-A-G	1.37471e-07	1.37471e-07
2-162435107-C-T	1.34708e-07	1.34708e-07
2-162435471-G-A	1.88272e-07	1.88272e-07
2-162436458-G-A	1.347e-07	1.347e-07
2-162437851-G-A	2.68179e-07	2.68179e-07
2-162438559-A-T	3.25418e-07	3.25418e-07
2-162440331-C-T	1.5273e-07	1.5273e-07
2-162441147-A-G	3.67476e-07	3.67476e-07
2-162442963-C-T	1.347e-07	1.347e-07
2-162443272-A-G	1.43631e-07	1.43631e-07
2-162443392-G-C	1.68153e-07	1.68153e-07
2-162444752-T-C	1.41747e-07	1.41747e-07
2-162445184-G-A	1.4123e-05	1.4123e-05
2-162445728-T-C	1.42014e-07	1.42014e-07
2-162449213-T-A	1.60266e-07	1.60266e-07
2-162451096-A-T	1.9865e-07	1.9865e-07
2-162451693-A-G	1.82122e-07	1.82122e-07
2-162452034-C-T	1.32322e-07	1.32322e-07
2-162457819-A-G	1.34301e-07	1.34301e-07
2-162458099-A-G	1.50399e-07	1.50399e-07
2-162460333-G-A	1.84467e-07	1.84467e-07
2-162460518-G-A	1.40976e-07	1.40976e-07
2-162461061-A-G	1.46413e-07	1.46413e-07
2-162462621-T-A	1.73008e-07	1.73008e-07
2-162463043-C-T	1.906e-07	1.906e-07
2-162463908-A-C	1.41751e-07	1.41751e-07
2-162464003-C-G	1.46791e-07	1.46791e-07
2-162464201-A-G	1.99272e-07	1.99272e-07
2-162464504-C-T	1.70487e-07	1.70487e-07
2-162465025-G-A	1.33687e-07	1.33687e-07
2-162465957-T-A	1.4638e-07	1.4638e-07
2-162466143-T-C	1.40064e-07	1.40064e-07
2-162466195-T-C	1.463e-07	1.463e-07
2-162467083-G-C	1.69603e-07	1.69603e-07
2-162469293-G-C	1.53734e-07	1.53734e-07
2-162469314-A-G	3.60623e-06	3.60623e-06
2-162475166-A-G	1.45457e-07	1.45457e-07
2-162475336-A-G	1.306e-07	1.306e-07
2-162477783-T-G	1.31338e-07	1.31338e-07
2-162478172-T-C	1.33085e-07	1.33085e-07
2-162478365-T-A	1.88645e-07	1.88645e-07
2-162478999-T-C	1.65097e-07	1.65097e-07
2-162479828-T-C	1.658e-07	1.658e-07
2-162480404-G-A	1.3403e-07	1.3403e-07
2-162480693-A-G	1.28299e-07	1.28299e-07
2-162481079-G-A	1.39468e-07	1.39468e-07
2-162481767-T-G	1.78143e-07	1.78143e-07
2-162481916-T-C	1.87963e-07	1.87963e-07
2-162483055-C-T	1.41582e-07	1.41582e-07
2-162483123-G-A	1.57602e-07	1.57602e-07
2-162483134-C-T	1.8371e-07	1.8371e-07
2-162483284-C-A	2.91842e-06	2.91842e-06
2-162484455-A-G	3.90752e-07	3.90752e-07
2-162485382-T-C	1.28213e-07	1.28213e-07
2-162485483-G-A	3.47792e-06	3.47792e-06
2-162485898-C-T	2.84873e-07	2.84873e-07
2-162486114-A-G	1.28221e-07	1.28221e-07
2-162486602-C-T	2.05794e-07	2.05794e-07
2-162486638-T-C	2.27505e-07	2.27505e-07
2-162486815-G-A	3.08073e-07	3.08073e-07
2-162487455-T-C	3.72774e-07	3.72774e-07
2-162487554-T-G	1.99824e-07	1.99824e-07
2-162488633-T-C	1.48411e-07	1.48411e-07
2-162488717-G-A	1.41503e-07	1.41503e-07
2-162488774-G-A	1.55274e-07	1.55274e-07
2-162488837-C-T	2.26441e-07	2.26441e-07
2-162489987-T-C	4.67332e-07	4.67332e-07
2-162490053-T-C	2.06337e-07	2.06337e-07
2-162490229-T-C	1.64508e-07	1.64508e-07
2-162491176-G-T	1.35618e-07	1.35618e-07
2-162494138-G-A	1.28476e-07	1.28476e-07
2-162494721-A-T	1.6001e-07	1.6001e-07
2-162495284-A-G	1.3286e-07	1.3286e-07
2-162496928-G-A	1.28505e-07	1.28505e-07
2-162497499-G-A	2.06473e-07	2.06473e-07
2-162499251-A-G	1.9911e-07	1.9911e-07
2-162499884-C-T	1.8862e-07	1.8862e-07
2-162504648-T-A	1.52975e-07	1.52975e-07
2-162505754-A-C	1.34918e-07	1.34918e-07
2-162505920-T-C	1.63912e-07	1.63912e-07
2-162506851-G-A	1.48757e-07	1.48757e-07
2-162506914-G-T	2.0709e-07	2.0709e-07
2-162507232-G-A	1.43067e-07	1.43067e-07
2-162507578-C-G	1.96561e-07	1.96561e-07
2-162550555-T-C	1.69408e-07	1.69408e-07
2-162559937-G-A	5.96287e-06	5.96287e-06
2-162744043-C-T	1.46288e-07	1.46288e-07

## Sheet: Type 1 diabetes
Allele	PIP	CS1 PP	CS2 PP	CS3 PP	CS4 PP
2-161971491-G-A	0.00337234	5.81279e-23	6.814e-13	5.63744e-09	8.54634e-11
2-161989929-G-A	0.00377265	9.18187e-23	7.26828e-13	7.56816e-09	1.11936e-10
2-162000942-A-T	0.0030915	7.33116e-24	6.89393e-13	3.2851e-09	1.77055e-10
2-162002514-A-G	0.00754194	6.22898e-23	3.47735e-12	1.41966e-08	4.23174e-10
2-162002925-G-A	0.00299843	1.60001e-23	6.73801e-13	3.18455e-09	8.41881e-11
2-162002926-G-A	0.00687555	5.16324e-23	2.97284e-12	1.22399e-08	3.62137e-10
2-162003424-A-C	0.00678667	5.03193e-23	2.90702e-12	1.19822e-08	3.54216e-10
2-162003440-T-C	0.00679503	5.03863e-23	2.91297e-12	1.20036e-08	3.54923e-10
2-162009920-T-C	0.00346492	1.13351e-23	9.19352e-13	4.31809e-09	1.14214e-10
2-162009960-T-A	0.00696494	5.26975e-23	3.03281e-12	1.2468e-08	3.69588e-10
2-162011117-A-G	0.00537992	2.94673e-23	1.91237e-12	8.08044e-09	2.38544e-10
2-162011255-G-A	0.00395717	1.2903e-23	1.10697e-12	5.1885e-09	1.39363e-10
2-162013752-T-C	0.00694614	5.20299e-23	3.01843e-12	1.24127e-08	3.67818e-10
2-162016167-C-G	0.0101551	6.14781e-23	5.80051e-12	2.46729e-08	8.20252e-10
2-162017042-G-T	0.00693336	5.23112e-23	3.00769e-12	1.23782e-08	3.66639e-10
2-162018403-A-G	0.0031335	8.06479e-24	7.02247e-13	3.45674e-09	3.37693e-10
2-162020258-G-A	0.00678504	5.06712e-23	2.9009e-12	1.19609e-08	3.53668e-10
2-162021313-T-C	0.00294208	7.88688e-24	6.68384e-13	3.16537e-09	8.34647e-11
2-162025508-A-G	0.0070705	5.36213e-23	3.11066e-12	1.27712e-08	3.78909e-10
2-162026361-G-A	0.00745533	6.0797e-23	3.41805e-12	1.39803e-08	4.09347e-10
2-162026851-T-C	0.00748236	6.12315e-23	3.43928e-12	1.4063e-08	4.11849e-10
2-162029339-G-A	0.00750487	1.154e-22	3.78043e-12	1.77433e-08	3.74824e-10
2-162030968-G-A	0.00315575	7.31662e-24	7.61865e-13	3.40505e-09	9.34704e-11
2-162031241-G-A	0.00366496	1.00184e-23	1.00524e-12	4.71765e-09	1.25194e-10
2-162035932-T-C	0.00763045	6.46686e-23	3.55592e-12	1.4517e-08	4.25487e-10
2-162038752-G-A	0.0031219	7.32373e-24	7.42261e-13	3.35279e-09	9.23905e-11
2-162044324-C-T	0.00787125	6.65377e-23	3.76182e-12	1.53325e-08	4.49377e-10
2-162044463-T-C	0.00789716	6.70607e-23	3.78155e-12	1.5408e-08	4.51732e-10
2-162044793-A-G	0.00781574	6.59474e-23	3.71392e-12	1.52752e-08	4.43863e-10
2-162045301-A-G	0.00776691	6.50131e-23	3.72041e-12	1.51063e-08	4.38958e-10
2-162046561-G-A	0.00775539	6.50147e-23	3.70815e-12	1.50565e-08	4.376e-10
2-162046573-G-A	0.00370869	1.06766e-23	1.04295e-12	4.77833e-09	1.27329e-10
2-162047069-A-G	0.00773356	6.48984e-23	3.69105e-12	1.49916e-08	4.3558e-10
2-162047503-T-C	0.00513586	8.00642e-23	1.94385e-12	6.67728e-09	2.49646e-10
2-162047874-A-C	0.00767044	6.36218e-23	3.68758e-12	1.47868e-08	4.29521e-10
2-162048023-T-C	0.00792937	6.79955e-23	3.90357e-12	1.56059e-08	4.53987e-10
2-162050022-T-C	0.00767089	6.34556e-23	3.68101e-12	1.4758e-08	4.28901e-10
2-162050264-A-T	0.00769015	6.37715e-23	3.69702e-12	1.48189e-08	4.3072e-10
2-162050372-T-C	0.00768026	6.36118e-23	3.68883e-12	1.47878e-08	4.29789e-10
2-162050380-G-A	0.00770005	6.39302e-23	3.70527e-12	1.48502e-08	4.31657e-10
2-162050570-T-C	0.00805807	6.59648e-23	3.99457e-12	1.59215e-08	4.65318e-10
2-162050722-C-T	0.00806072	6.62029e-23	3.99325e-12	1.59166e-08	4.65323e-10
2-162050977-C-G	0.00770302	6.41493e-23	3.70458e-12	1.48478e-08	4.31716e-10
2-162051233-T-C	0.00768974	6.4027e-23	3.69219e-12	1.47993e-08	4.30341e-10
2-162051310-T-A	0.00741664	6.00016e-23	3.47213e-12	1.38488e-08	4.0511e-10
2-162051501-C-T	0.00729512	5.8291e-23	3.37353e-12	1.34745e-08	3.93937e-10
2-162051553-T-C	0.00806854	7.24483e-23	4.00582e-12	1.58435e-08	4.65874e-10
2-162051967-A-C	0.00695077	5.30509e-23	3.10088e-12	1.24432e-08	3.62889e-10
2-162052068-C-A	0.00693268	5.27947e-23	3.08697e-12	1.23905e-08	3.613e-10
2-162052225-G-A	0.0069935	5.32288e-23	3.13187e-12	1.25593e-08	3.66447e-10
2-162052411-G-A	0.00522329	1.71501e-23	1.72234e-12	8.28867e-09	2.30405e-10
2-162052904-T-A	0.00690238	5.25101e-23	3.06405e-12	1.23081e-08	3.58666e-10
2-162052927-G-A	0.00691089	5.26401e-23	3.0706e-12	1.23329e-08	3.59413e-10
2-162053079-T-C	0.00691507	5.27768e-23	3.07282e-12	1.23402e-08	3.59693e-10
2-162053092-G-C	0.00691507	5.27768e-23	3.07282e-12	1.23402e-08	3.59693e-10
2-162053263-A-G	0.00679744	5.07161e-23	2.97943e-12	1.19779e-08	3.49113e-10
2-162053370-G-A	0.00674117	4.98956e-23	2.93681e-12	1.18163e-08	3.44247e-10
2-162053713-G-C	0.0130527	2.0709e-21	3.09659e-12	1.00215e-07	8.17613e-10
2-162054149-G-C	0.00712253	1.83245e-23	2.93652e-12	1.30568e-08	3.80593e-10
2-162055256-T-C	0.00354446	1.0326e-23	9.33903e-13	4.12833e-09	1.14892e-10
2-162056798-A-G	0.00312671	7.62177e-24	7.31126e-13	3.46373e-09	9.35564e-11
2-162057490-G-A	0.00462626	1.67921e-23	1.49746e-12	6.37734e-09	1.81783e-10
2-162057875-C-T	0.00296661	7.27234e-24	6.78539e-13	3.19336e-09	8.50694e-11
2-162057962-G-A	0.003955	1.26497e-23	1.13613e-12	4.93816e-09	1.38877e-10
2-162059459-G-A	0.00451763	1.60893e-23	1.43625e-12	6.13405e-09	1.7452e-10
2-162059871-C-T	0.00462108	1.67576e-23	1.49464e-12	6.36527e-09	1.81423e-10
2-162060093-T-A	0.0046052	1.66422e-23	1.48599e-12	6.33128e-09	1.80388e-10
2-162060192-G-A	0.0046052	1.66424e-23	1.48598e-12	6.33123e-09	1.80386e-10
2-162060422-A-C	0.00309405	7.56996e-24	7.17682e-13	3.45257e-09	9.18122e-11
2-162062897-G-A	0.00354868	1.07169e-23	9.43063e-13	4.42778e-09	1.17665e-10
2-162064039-G-A	0.0036294	1.08963e-23	9.75846e-13	4.29872e-09	1.19791e-10
2-162065063-C-T	0.00330713	9.15992e-24	8.26597e-13	3.70594e-09	1.02055e-10
2-162065092-T-C	0.00330555	9.15109e-24	8.25871e-13	3.70329e-09	1.0197e-10
2-162065193-C-T	0.00312002	7.25209e-24	7.48587e-13	3.35455e-09	9.24604e-11
2-162065550-C-G	0.00390936	1.24927e-23	1.11397e-12	4.85178e-09	1.36203e-10
2-162066777-G-A	0.00367478	2.37025e-23	9.81581e-13	4.53497e-09	1.33416e-10
2-162067064-T-C	0.00339671	8.52139e-24	8.41533e-13	3.99714e-09	1.08632e-10
2-162067324-G-A	0.0042733	1.45017e-23	1.30606e-12	5.67964e-09	1.5895e-10
2-162068265-G-A	0.00405127	1.33879e-23	1.18539e-12	5.18501e-09	1.44714e-10
2-162068873-T-C	0.00400794	1.31232e-23	1.16214e-12	5.16448e-09	1.41979e-10
2-162070107-G-A	0.00399008	1.3027e-23	1.16163e-12	5.12494e-09	1.40881e-10
2-162070419-A-G	0.00399026	1.30265e-23	1.16169e-12	5.12567e-09	1.4089e-10
2-162070472-T-G	0.0039969	1.30464e-23	1.16459e-12	5.13729e-09	1.41243e-10
2-162070906-A-C	0.00393589	1.2703e-23	1.13366e-12	5.00977e-09	1.37603e-10
2-162071419-A-G	0.00399296	1.30425e-23	1.16308e-12	5.13139e-09	1.41052e-10
2-162071856-T-A	0.00377243	1.17651e-23	1.05083e-12	4.66695e-09	1.279e-10
2-162071955-C-A	0.00377239	1.17657e-23	1.05082e-12	4.66692e-09	1.27899e-10
2-162072156-A-T	0.00377037	1.17311e-23	1.04979e-12	4.66203e-09	1.2777e-10
2-162073196-G-T	0.00293992	7.523e-24	6.66246e-13	3.13949e-09	8.35305e-11
2-162074564-G-T	0.00364756	1.08481e-23	9.82818e-13	4.37727e-09	1.2062e-10
2-162074930-G-A	0.00460814	1.40838e-23	1.4833e-12	6.55877e-09	1.84281e-10
2-162075649-G-C	0.00294321	7.22574e-24	6.67226e-13	3.12871e-09	8.37139e-11
2-162075744-C-T	0.00392155	1.37595e-23	1.11709e-12	5.09476e-09	1.34304e-10
2-162076304-G-T	0.00392142	1.37925e-23	1.12447e-12	5.08715e-09	1.33012e-10
2-162076449-A-G	0.00314236	7.26077e-24	7.59494e-13	3.391e-09	9.36737e-11
2-162076565-G-A	0.00532045	1.26001e-23	1.77255e-12	8.08946e-09	2.23241e-10
2-162076876-A-G	0.00391743	1.37967e-23	1.12256e-12	5.07903e-09	1.32796e-10
2-162078253-C-T	0.00340541	1.01213e-23	8.59432e-13	4.16795e-09	1.08254e-10
2-162079706-C-T	0.00397056	1.41685e-23	1.14973e-12	5.19678e-09	1.35816e-10
2-162081493-C-T	0.00335226	9.80531e-24	8.36042e-13	4.04853e-09	1.05295e-10
2-162081631-A-T	0.00304647	8.10468e-24	7.13335e-13	3.3075e-09	8.77158e-11
2-162082201-G-C	0.00383761	1.33223e-23	1.08209e-12	4.90361e-09	1.28295e-10
2-162082257-G-A	0.00318039	8.07574e-24	7.57188e-13	3.55997e-09	9.52943e-11
2-162083507-C-A	0.00403286	1.47036e-23	1.18189e-12	5.33612e-09	1.39391e-10
2-162083632-G-A	0.00358361	7.28289e-24	9.85955e-13	4.71538e-09	1.24707e-10
2-162084868-C-T	0.00351878	9.36739e-24	9.17351e-13	4.30781e-09	1.14579e-10
2-162085059-A-G	0.00397139	1.42963e-23	1.1503e-12	5.1994e-09	1.35875e-10
2-162086007-C-T	0.00293465	7.243e-24	6.63349e-13	3.12244e-09	8.32762e-11
2-162086062-G-A	0.0034649	9.26987e-24	8.77257e-13	4.11947e-09	1.10486e-10
2-162086784-G-A	0.00384844	1.10236e-23	1.05164e-12	4.93106e-09	1.32512e-10
2-162087057-T-C	0.00390298	1.1289e-23	1.07108e-12	5.02114e-09	1.35168e-10
2-162088285-C-T	0.00397493	1.42896e-23	1.152e-12	5.20663e-09	1.36068e-10
2-162088438-C-A	0.00312459	7.35517e-24	2.30337e-07	3.35959e-09	9.3375e-11
2-162089537-A-G	0.00295322	7.22779e-24	6.65949e-13	3.16729e-09	8.44125e-11
2-162090179-T-C	0.00293455	8.35952e-24	6.63724e-13	3.13182e-09	8.35698e-11
2-162090750-T-A	0.00312744	8.46489e-24	7.41511e-13	3.48693e-09	9.32652e-11
2-162091246-C-T	0.0030651	8.95277e-24	6.76576e-13	3.24465e-09	8.58147e-11
2-162093055-C-T	0.00433993	1.31747e-23	1.32935e-12	6.22488e-09	1.65491e-10
2-162093470-G-A	0.00354936	1.1963e-23	9.37036e-13	4.28886e-09	1.13087e-10
2-162094712-C-T	0.00295768	7.2321e-24	6.67062e-13	3.17681e-09	8.46601e-11
2-162095022-T-G	0.00293449	7.24474e-24	6.63278e-13	3.1221e-09	8.36873e-11
2-162095700-G-A	0.00311694	7.36348e-24	2.28238e-07	3.34721e-09	9.29436e-11
2-162097023-T-C	0.0035937	9.06868e-24	1.08986e-12	5.45411e-09	1.33505e-10
2-162097087-T-A	0.00639256	4.57875e-23	2.60948e-12	1.28569e-08	3.45609e-10
2-162097354-G-A	0.00509187	1.21119e-23	1.97481e-12	3.96957e-09	2.32084e-10
2-162099102-C-T	0.00384439	1.36339e-23	1.08388e-12	4.91742e-09	1.29627e-10
2-162099522-G-A	0.00334356	7.26391e-24	7.3442e-13	3.19353e-09	1.43034e-10
2-162100088-T-C	0.00389287	1.36775e-23	1.11016e-12	5.02578e-09	1.32566e-10
2-162100381-G-A	0.00322239	9.44537e-24	7.85124e-13	3.65864e-09	9.59209e-11
2-162100545-T-C	0.00383162	1.09626e-23	1.07301e-12	5.03299e-09	1.33699e-10
2-162100841-T-A	0.00324206	9.37321e-24	7.99012e-13	3.68123e-09	9.74348e-11
2-162100965-T-C	0.00295354	7.25548e-24	6.71689e-13	3.1615e-09	8.42536e-11
2-162101731-C-A	0.00300383	7.93981e-24	6.86955e-13	3.25398e-09	8.80489e-11
2-162101919-C-A	0.0100887	6.16599e-23	5.92071e-12	2.74102e-08	7.2758e-10
2-162102737-G-A	0.002959	7.23576e-24	6.68149e-13	3.18231e-09	8.47979e-11
2-162103083-C-G	0.00297316	7.4888e-24	6.91472e-13	3.25415e-09	8.64101e-11
2-162105187-G-C	0.00299852	7.7654e-24	6.93247e-13	3.22358e-09	8.68674e-11
2-162105973-A-C	0.00404713	1.14849e-23	1.21812e-12	5.4074e-09	1.4426e-10
2-162106323-T-C	0.00298978	7.77047e-24	6.98109e-13	3.20751e-09	8.56538e-11
2-162106685-C-G	0.013859	9.83265e-24	8.25459e-12	3.88599e-08	9.23153e-10
2-162107087-T-G	0.0134439	9.69182e-24	7.8769e-12	3.70886e-08	8.81873e-10
2-162107364-G-A	0.00303497	8.96235e-24	6.95793e-13	3.43142e-09	8.81245e-11
2-162107634-G-A	0.00325282	8.26961e-24	7.96607e-13	3.74479e-09	9.96501e-11
2-162107683-T-G	0.00340969	8.62103e-24	8.68189e-13	3.95494e-09	1.08405e-10
2-162107791-G-A	0.0151241	1.36508e-20	1.63951e-11	7.9826e-08	1.87247e-09
2-162107959-C-G	0.00340199	8.71204e-24	8.63504e-13	3.92274e-09	1.07872e-10
2-162108243-G-A	0.00407348	3.73739e-22	9.02472e-13	4.18344e-09	1.17522e-10
2-162108361-C-T	0.00331552	8.51637e-24	8.24043e-13	3.87276e-09	1.03041e-10
2-162109082-C-T	0.002936	7.32556e-24	6.66955e-13	3.12248e-09	8.32921e-11
2-162109384-A-G	0.00316916	7.95032e-24	7.60611e-13	3.5768e-09	9.52024e-11
2-162109507-G-A	0.00323536	8.09067e-24	7.89777e-13	3.61356e-09	9.87698e-11
2-162109592-A-G	0.0211317	1.26644e-23	1.59674e-11	7.39764e-08	1.72402e-09
2-162109898-C-T	0.00323096	8.07486e-24	7.87867e-13	3.6056e-09	9.85341e-11
2-162109923-A-G	0.00321538	8.0192e-24	7.81121e-13	3.5775e-09	9.77017e-11
2-162110275-G-A	0.00323548	8.09645e-24	7.91018e-13	3.62363e-09	9.89059e-11
2-162110575-C-A	0.0158943	7.80598e-24	1.05496e-11	5.01614e-08	1.29183e-09
2-162111035-T-C	0.00383471	2.99421e-22	8.39549e-13	3.86037e-09	1.08516e-10
2-162111130-G-C	0.00293447	7.27942e-24	6.64519e-13	3.12286e-09	8.32853e-11
2-162111250-T-C	0.00293448	7.25732e-24	6.6383e-13	3.12289e-09	8.32839e-11
2-162111748-C-A	0.00306079	1.79156e-22	6.66227e-13	3.5533e-09	1.13052e-10
2-162111776-C-T	0.00327885	9.61458e-24	8.22428e-13	3.86564e-09	9.92831e-11
2-162111991-C-T	0.00437707	1.29407e-23	1.34849e-12	5.95117e-09	1.67792e-10
2-162112061-T-C	0.00314658	9.58539e-24	7.4906e-13	3.49476e-09	9.20373e-11
2-162112363-C-T	0.0030495	1.87409e-22	6.65217e-13	3.5838e-09	1.1168e-10
2-162112761-A-G	0.0156612	1.01197e-23	1.02205e-11	4.61468e-08	7.88091e-10
2-162112984-A-G	0.00373041	1.14215e-23	7.02072e-13	3.34973e-09	1.65473e-10
2-162113152-A-G	0.00302982	2.06371e-22	6.6388e-13	3.64438e-09	1.08892e-10
2-162113193-C-G	0.00295958	3.1732e-22	6.68005e-13	4.04026e-09	9.79806e-11
2-162113436-G-C	0.00300133	2.37968e-22	6.63273e-13	3.76031e-09	1.04825e-10
2-162113651-C-T	0.0141919	9.59854e-24	8.77343e-12	3.96898e-08	6.86322e-10
2-162114765-C-G	0.0143169	9.63758e-24	8.90088e-12	4.02239e-08	6.95473e-10
2-162115054-C-T	0.0029351	7.23921e-24	6.63275e-13	3.12694e-09	8.33764e-11
2-162115353-T-C	0.00463613	7.72557e-23	1.07731e-12	3.35655e-09	2.90015e-10
2-162115354-G-A	0.0150692	9.92043e-24	9.63068e-12	4.35137e-08	7.46852e-10
2-162115563-A-C	0.0150692	9.92043e-24	9.63068e-12	4.35137e-08	7.46852e-10
2-162115829-A-G	0.00311656	1.49117e-22	6.72838e-13	3.42309e-09	1.20559e-10
2-162115860-T-A	0.00301955	2.18764e-22	6.63434e-13	3.68222e-09	1.07495e-10
2-162115875-A-G	0.0030508	1.905e-22	6.65221e-13	3.57706e-09	1.118e-10
2-162117218-A-C	0.00389649	2.1122e-23	1.18329e-12	5.48577e-09	1.43523e-10
2-162117309-C-A	0.00302504	7.27634e-24	7.02161e-13	3.31046e-09	8.93925e-11
2-162117382-A-C	0.0030313	2.05638e-22	6.63939e-13	3.63923e-09	1.09025e-10
2-162118225-G-C	0.0148312	9.83515e-24	9.3906e-12	4.24365e-08	7.29996e-10
2-162118368-C-T	0.0030392	2.04575e-22	6.64364e-13	3.61898e-09	1.10292e-10
2-162118384-G-A	0.00305461	1.88743e-22	6.656e-13	3.57662e-09	1.12439e-10
2-162118466-T-C	0.00305907	1.86209e-22	6.65978e-13	3.5589e-09	1.13017e-10
2-162118573-A-G	0.0147733	9.8151e-24	9.33135e-12	4.21715e-08	7.25833e-10
2-162118659-C-T	0.0029613	3.19593e-22	6.67568e-13	4.03648e-09	9.83581e-11
2-162118677-G-A	0.00309796	1.6249e-22	6.70304e-13	3.46759e-09	1.18115e-10
2-162118701-C-T	0.00295207	7.31838e-24	6.69213e-13	3.14973e-09	8.40662e-11
2-162118887-C-T	0.00325039	1.08975e-22	6.95747e-13	3.2609e-09	1.37235e-10
2-162118969-G-A	0.00306643	1.20009e-23	7.57859e-13	3.47056e-09	9.04508e-11
2-162118993-G-T	0.00322663	1.15232e-22	6.91244e-13	3.28252e-09	1.34302e-10
2-162119205-C-T	0.00301762	1.64432e-23	6.88204e-13	3.18713e-09	9.10487e-11
2-162119481-A-T	0.00323494	1.13011e-22	6.92802e-13	3.27462e-09	1.35326e-10
2-162119581-C-A	0.00328671	1.01496e-22	7.0304e-13	3.23191e-09	1.4175e-10
2-162120182-C-T	0.00297182	7.27833e-24	6.71401e-13	3.20985e-09	8.55231e-11
2-162120286-A-C	0.0222992	9.75484e-21	2.71249e-11	1.39097e-07	3.37719e-09
2-162120485-G-C	0.0140636	8.21105e-23	1.01962e-11	4.26988e-08	1.24758e-09
2-162121455-A-G	0.0152399	7.59172e-24	9.92507e-12	4.61702e-08	1.20578e-09
2-162121869-A-C	0.00459571	8.86148e-23	1.06298e-12	3.33627e-09	2.84691e-10
2-162122301-C-T	0.00293495	6.00593e-22	6.95461e-13	4.73231e-09	8.95778e-11
2-162122460-T-C	0.0050506	1.63004e-23	1.73411e-12	7.56295e-09	2.15339e-10
2-162122641-G-C	0.00427603	1.11838e-22	9.65072e-13	3.23057e-09	2.43221e-10
2-162122774-G-A	0.0132319	7.44595e-23	9.19484e-12	3.86077e-08	1.12585e-09
2-162122918-G-A	0.013233	7.80794e-23	9.12178e-12	3.77583e-08	1.11911e-09
2-162123042-G-A	0.00293854	7.23509e-24	6.63259e-13	3.13571e-09	8.36025e-11
2-162123269-T-C	0.0147117	9.7947e-24	9.27023e-12	4.18985e-08	7.21555e-10
2-162123411-A-G	0.00293488	6.08836e-22	6.94823e-13	4.74252e-09	8.96742e-11
2-162123888-G-A	0.013232	7.44592e-23	9.19497e-12	3.86082e-08	1.12586e-09
2-162124054-T-G	0.00527909	1.82127e-23	1.8694e-12	8.73055e-09	2.32227e-10
2-162125043-C-T	0.0030141	7.22708e-24	7.04372e-13	3.31451e-09	8.81028e-11
2-162125149-C-T	0.00301511	7.22741e-24	7.04841e-13	3.3167e-09	8.81595e-11
2-162125237-C-T	0.00301458	7.22724e-24	7.04598e-13	3.31556e-09	8.81301e-11
2-162125628-T-C	0.00304743	2.06622e-22	6.65232e-13	3.58866e-09	1.11859e-10
2-162125664-A-T	0.00642284	2.48749e-23	2.46335e-12	1.19529e-08	3.35316e-10
2-162125676-G-A	0.00393721	2.18156e-23	1.18237e-12	5.59777e-09	1.4661e-10
2-162125936-C-T	0.0029351	5.39385e-22	6.87206e-13	4.55729e-09	9.10594e-11
2-162126562-T-A	0.00300906	7.39368e-24	6.93664e-13	3.26417e-09	8.69578e-11
2-162127003-G-T	0.0157239	7.63635e-24	1.04265e-11	4.84883e-08	1.266e-09
2-162127239-C-T	0.00461064	8.86935e-23	1.06293e-12	3.35025e-09	2.86974e-10
2-162127628-G-A	0.00333515	8.66308e-24	8.36986e-13	3.93299e-09	1.04725e-10
2-162128212-C-T	0.00493756	1.6302e-23	1.66288e-12	7.77306e-09	2.06747e-10
2-162128319-A-G	0.0029348	5.7702e-22	6.92422e-13	4.63703e-09	9.02192e-11
2-162128339-A-G	0.00332436	8.6186e-24	8.32139e-13	3.91038e-09	1.04124e-10
2-162128464-T-G	0.00295585	9.02614e-24	6.79619e-13	3.19576e-09	8.50769e-11
2-162128467-A-C	0.00294338	7.22578e-24	6.64012e-13	3.14759e-09	8.39033e-11
2-162128740-C-A	0.00648494	2.43978e-23	2.50878e-12	1.21922e-08	3.42283e-10
2-162129371-T-C	0.00299578	7.72089e-24	6.97166e-13	3.2163e-09	8.59163e-11
2-162129451-G-A	0.00353915	9.46111e-24	9.24398e-13	4.34052e-09	1.15519e-10
2-162129653-T-C	0.00382551	7.22695e-24	1.15632e-12	5.45153e-09	1.42644e-10
2-162129730-C-T	0.00300516	7.8595e-24	7.02872e-13	3.23309e-09	8.63691e-11
2-162130950-G-A	0.0029614	7.24059e-24	6.74171e-13	3.14503e-09	8.45689e-11
2-162130952-T-C	0.0154415	1.00401e-23	1.00025e-11	4.43739e-08	7.72905e-10
2-162131015-C-T	0.00293535	6.09594e-22	6.99487e-13	4.759e-09	8.92514e-11
2-162131135-G-T	0.00435787	1.03804e-22	9.82207e-13	3.26073e-09	2.54572e-10
2-162131374-C-T	0.0208702	1.19087e-23	1.5877e-11	6.99076e-08	1.1756e-09
2-162131409-G-T	0.00332036	8.60213e-24	8.30344e-13	3.90201e-09	1.03902e-10
2-162131737-C-T	0.00436362	1.03148e-22	9.8391e-13	3.26089e-09	2.55092e-10
2-162131891-C-T	0.0628062	2.50007e-23	7.94419e-11	3.42108e-07	5.17005e-09
2-162132250-A-C	0.00428041	1.08563e-22	9.59917e-13	3.23403e-09	2.44181e-10
2-162132318-C-T	0.00293527	5.91384e-22	6.97971e-13	4.73193e-09	8.94787e-11
2-162132361-G-A	0.00516766	1.68863e-23	1.80026e-12	7.7551e-09	2.23706e-10
2-162132571-T-A	0.00293853	6.81108e-22	7.08245e-13	4.92788e-09	8.8153e-11
2-162132606-A-C	0.00423776	1.15084e-22	9.4721e-13	3.22049e-09	2.38942e-10
2-162133393-A-G	0.00293953	6.93664e-22	7.10475e-13	4.96901e-09	8.78622e-11
2-162133458-G-A	0.00293478	5.81566e-22	6.95452e-13	4.69563e-09	8.98345e-11
2-162133780-G-A	0.00293861	6.774e-22	7.08474e-13	4.93275e-09	8.80873e-11
2-162133859-T-C	0.00293768	6.68607e-22	7.06134e-13	4.89077e-09	8.83895e-11
2-162133952-C-A	0.00415622	1.21499e-22	9.25398e-13	3.19803e-09	2.2863e-10
2-162134066-G-A	0.00293618	6.52549e-22	7.021e-13	4.80797e-09	8.89539e-11
2-162134098-A-G	0.00482661	4.10241e-23	1.61722e-12	8.25538e-09	2.1575e-10
2-162134182-A-G	0.231483	1.39883e-21	1.8544e-10	7.74691e-07	1.83399e-08
2-162134217-A-G	0.00293468	5.88057e-22	6.94563e-13	4.6613e-09	9.01297e-11
2-162134565-A-G	0.0154107	7.60365e-24	1.0112e-11	4.60368e-08	1.22783e-09
2-162134610-C-T	0.00300272	7.24578e-24	6.77238e-13	3.22146e-09	8.62562e-11
2-162134737-G-T	0.00293547	5.13089e-22	6.87449e-13	4.51656e-09	9.12965e-11
2-162134769-T-A	0.00310411	8.29237e-24	7.36022e-13	3.44149e-09	9.11406e-11
2-162134825-A-G	0.00294952	7.22575e-24	6.66118e-13	3.14139e-09	8.41485e-11
2-162134964-G-A	0.0146013	9.7405e-24	9.10767e-12	4.0763e-08	7.15974e-10
2-162135165-T-G	0.00295323	3.82245e-22	6.70549e-13	4.11407e-09	9.69629e-11
2-162135250-G-A	0.00305602	7.6208e-24	7.13076e-13	3.35484e-09	8.93492e-11
2-162135374-A-T	0.00295032	3.99332e-22	6.71864e-13	4.15125e-09	9.63606e-11
2-162135400-C-A	0.0149555	9.84668e-24	9.52241e-12	4.22275e-08	7.39563e-10
2-162136161-G-A	0.015767	9.68831e-24	1.07842e-11	4.60006e-08	7.93929e-10
2-162136185-T-A	0.00309291	1.13417e-23	7.58744e-13	3.52385e-09	9.29772e-11
2-162136838-T-C	0.00305419	8.1795e-24	7.05636e-13	3.31961e-09	8.87193e-11
2-162136842-T-C	0.0484683	1.87585e-23	5.77197e-11	2.38602e-07	3.60297e-09
2-162138060-T-G	0.00338275	7.34655e-24	8.8447e-13	4.14454e-09	1.11532e-10
2-162138322-T-C	0.00305115	7.77074e-24	7.11557e-13	3.32357e-09	8.88496e-11
2-162138920-G-A	0.00436183	8.30768e-24	1.29224e-12	5.69727e-09	1.60271e-10
2-162139742-T-C	0.00355055	1.03239e-23	8.44278e-13	3.8545e-09	1.06893e-10
2-162140311-T-C	0.00296178	7.37563e-24	6.65363e-13	3.15422e-09	8.40592e-11
2-162140497-C-T	0.00310356	7.42963e-24	7.54545e-13	3.59421e-09	9.42286e-11
2-162141603-T-G	0.00999528	1.54563e-21	7.44743e-12	3.37355e-08	7.99281e-10
2-162141993-G-A	0.00423031	1.53195e-23	1.29107e-12	6.04705e-09	1.607e-10
2-162142342-A-G	0.0034988	7.8559e-24	9.04482e-13	4.45346e-09	1.13063e-10
2-162142431-G-A	0.00315499	7.28295e-24	7.53744e-13	3.65611e-09	9.43871e-11
2-162142490-G-A	0.00315344	7.28247e-24	7.53186e-13	3.65305e-09	9.43141e-11
2-162142545-C-A	0.00293485	7.72513e-24	6.63385e-13	3.1317e-09	8.32804e-11
2-162142753-C-A	0.00355748	8.05705e-24	9.30524e-13	4.60601e-09	1.16358e-10
2-162142845-C-A	0.00293856	7.59698e-24	6.64874e-13	3.14764e-09	8.34492e-11
2-162142878-T-C	0.00293925	7.58323e-24	6.65154e-13	3.15001e-09	8.34822e-11
2-162143528-A-G	0.00674644	3.54277e-23	2.77371e-12	1.2906e-08	3.48587e-10
2-162144346-A-C	0.0036494	8.25496e-24	9.7384e-13	4.83402e-09	1.21699e-10
2-162144714-T-G	0.00295641	8.42656e-24	6.71997e-13	3.13861e-09	8.44268e-11
2-162145148-C-T	0.00386883	1.40597e-23	1.16185e-12	4.98979e-09	1.33929e-10
2-162145897-C-G	0.00303816	2.68254e-23	7.14552e-13	3.32007e-09	8.98471e-11
2-162146324-C-A	0.00308293	7.22938e-24	7.24774e-13	3.49689e-09	9.07752e-11
2-162146681-T-C	0.0031433	7.26872e-24	7.48569e-13	3.62836e-09	9.39297e-11
2-162148648-G-A	0.00365468	8.20012e-24	9.79672e-13	4.84021e-09	1.22281e-10
2-162149164-G-A	0.00329931	7.48983e-24	8.17188e-13	3.98948e-09	1.02186e-10
2-162150893-C-A	0.00303442	7.39135e-24	7.18922e-13	3.34784e-09	8.95801e-11
2-162150910-G-A	0.00448598	1.03495e-23	1.40632e-12	7.06288e-09	1.74901e-10
2-162151065-G-C	0.0032963	7.48478e-24	8.15864e-13	3.98249e-09	1.02023e-10
2-162153501-G-C	0.0038311	8.55416e-24	1.0741e-12	5.27629e-09	1.32613e-10
2-162153601-T-A	0.00332497	7.50813e-24	8.33359e-13	4.04432e-09	1.03485e-10
2-162154176-T-C	0.00294043	1.16575e-23	6.74058e-13	3.20177e-09	8.53585e-11
2-162154834-G-A	0.00681564	3.36272e-23	2.81642e-12	1.31036e-08	3.53689e-10
2-162155481-G-A	0.00364519	8.23978e-24	9.80183e-13	4.81475e-09	1.21385e-10
2-162156041-A-G	0.00386973	8.62959e-24	1.09135e-12	5.36637e-09	1.34795e-10
2-162156220-T-G	0.00308511	7.22653e-24	7.2779e-13	3.49645e-09	9.0775e-11
2-162157475-T-C	0.00396133	2.13091e-23	9.6625e-13	4.32444e-09	0.00050854
2-162157663-G-T	0.00322357	7.33283e-24	7.90413e-13	3.81095e-09	9.80285e-11
2-162158154-C-T	0.0146447	1.28665e-22	1.03439e-11	4.76307e-08	1.29513e-09
2-162158398-G-C	0.00314505	1.01572e-23	7.00453e-13	3.29487e-09	8.98314e-11
2-162158482-A-G	0.00323706	7.35229e-24	7.95977e-13	3.83945e-09	9.86962e-11
2-162158945-T-C	0.0029425	7.22668e-24	6.65662e-13	3.13319e-09	8.35979e-11
2-162160468-A-C	0.00295502	7.23062e-24	6.74353e-13	3.17395e-09	8.45856e-11
2-162160499-T-G	0.00300355	7.28386e-24	6.9432e-13	3.31104e-09	8.66462e-11
2-162161341-G-A	0.00724881	4.66207e-23	3.15669e-12	1.46733e-08	3.96332e-10
2-162161783-C-T	0.00296875	7.26213e-24	6.79101e-13	3.19612e-09	8.5178e-11
2-162161906-G-A	0.00302898	8.11057e-24	6.95897e-13	3.27416e-09	8.74914e-11
2-162162011-C-T	0.00309639	7.85325e-24	7.24952e-13	3.40975e-09	9.11395e-11
2-162162240-A-G	0.00301513	7.26501e-24	6.99127e-13	3.33692e-09	8.72133e-11
2-162162649-C-T	0.00296369	7.9973e-24	6.707e-13	3.15654e-09	8.43325e-11
2-162163749-C-T	0.0034867	8.56744e-24	9.15253e-13	4.29751e-09	1.14118e-10
2-162163861-C-T	0.00303717	7.24438e-24	7.08443e-13	3.3865e-09	8.83099e-11
2-162164261-G-A	0.00344065	1.14289e-23	8.69108e-13	4.18635e-09	1.09613e-10
2-162164613-C-G	0.0118174	7.89182e-21	1.01209e-11	4.51477e-08	1.11431e-09
2-162166089-A-G	0.0030576	8.38105e-24	7.06096e-13	3.3217e-09	8.88076e-11
2-162167177-C-G	0.00295266	1.03103e-23	6.63657e-13	3.12316e-09	8.33991e-11
2-162167867-A-T	0.00418402	4.30433e-22	7.47893e-13	3.88889e-09	2.35151e-10
2-162167868-G-A	0.00303264	1.20384e-23	6.72515e-13	3.17241e-09	8.59331e-11
2-162168229-T-C	0.00305448	8.53935e-24	7.04587e-13	3.31464e-09	8.86325e-11
2-162168549-T-C	0.00302682	8.32519e-24	6.94234e-13	3.26636e-09	8.73106e-11
2-162169148-G-A	0.00293747	7.39159e-24	6.66499e-13	3.1304e-09	8.35962e-11
2-162169419-A-G	0.00353032	8.55757e-24	8.93887e-13	4.31909e-09	1.09985e-10
2-162169789-C-T	0.00355242	8.49062e-24	9.03396e-13	4.3668e-09	1.11113e-10
2-162169862-T-C	0.00483927	7.3681e-24	1.34191e-12	6.38733e-09	1.7185e-10
2-162170175-A-C	0.00301229	1.25386e-23	7.148e-13	3.35365e-09	8.92823e-11
2-162171308-G-A	0.00342669	1.13238e-23	8.6301e-13	4.15586e-09	1.08839e-10
2-162171980-T-C	0.00366309	8.14929e-24	9.48004e-13	4.59155e-09	1.16474e-10
2-162172378-A-C	0.00335136	9.30229e-24	8.18984e-13	3.94227e-09	1.01108e-10
2-162172632-C-G	0.00339577	7.25799e-24	8.12693e-13	3.80225e-09	1.01453e-10
2-162173826-T-C	0.00421728	4.21051e-22	7.45402e-13	3.84513e-09	2.39249e-10
2-162174494-G-A	0.00323097	9.84232e-24	7.73666e-13	3.63672e-09	9.74113e-11
2-162175824-C-T	0.0035191	8.63826e-24	8.88774e-13	4.29305e-09	1.0937e-10
2-162177643-C-T	0.00334411	1.06702e-23	8.19973e-13	3.85252e-09	1.0328e-10
2-162177951-T-C	0.00345974	8.76641e-24	8.61458e-13	4.15653e-09	1.06176e-10
2-162179466-A-G	0.00349635	1.10666e-23	8.87483e-13	4.16737e-09	1.11598e-10
2-162179869-T-C	0.00341569	8.99723e-24	8.44873e-13	4.07267e-09	1.04183e-10
2-162180107-A-G	0.00341682	8.90739e-24	8.43123e-13	4.06456e-09	1.0402e-10
2-162181170-A-G	0.00341987	8.98126e-24	8.4646e-13	4.08071e-09	1.04374e-10
2-162181416-A-G	0.00333435	1.05984e-23	8.15923e-13	3.83365e-09	1.02767e-10
2-162182309-C-T	0.00294543	2.15998e-23	6.72051e-13	3.14433e-09	8.43281e-11
2-162184877-T-G	0.00356238	8.36111e-24	9.05215e-13	4.37669e-09	1.11373e-10
2-162184894-A-G	0.0101658	3.04498e-20	8.62919e-12	3.96497e-08	9.25645e-10
2-162185313-C-T	0.00297086	7.53344e-24	6.79851e-13	3.19961e-09	8.52777e-11
2-162187511-G-T	0.00341096	8.91999e-24	8.40426e-13	4.05109e-09	1.03707e-10
2-162187709-A-T	0.00344702	8.77834e-24	8.55299e-13	4.12596e-09	1.05471e-10
2-162187845-G-A	0.00341391	8.90788e-24	8.41636e-13	4.05718e-09	1.0385e-10
2-162189489-A-T	0.00514928	7.56463e-23	1.74095e-12	7.54169e-09	2.06406e-10
2-162191375-C-T	0.0030851	8.75133e-24	7.15981e-13	3.36775e-09	9.00935e-11
2-162191438-A-G	0.00334546	1.0718e-23	8.2793e-13	3.98028e-09	1.04385e-10
2-162191894-C-A	0.002979	7.97671e-24	6.76657e-13	3.18438e-09	8.50634e-11
2-162192461-C-A	0.0108232	6.93667e-21	8.60476e-12	3.89877e-08	9.36381e-10
2-162192832-A-G	0.00372781	2.17496e-23	1.09767e-12	4.97679e-09	1.32122e-10
2-162193129-T-C	0.00330222	9.48545e-24	7.96495e-13	3.82926e-09	9.84958e-11
2-162193964-T-C	0.00331149	1.04306e-23	8.06477e-13	3.78963e-09	1.0157e-10
2-162195194-G-C	0.00319504	9.4918e-24	7.65039e-13	3.6661e-09	9.63786e-11
2-162195229-A-T	0.0033495	1.01115e-23	8.24702e-13	3.87487e-09	1.03696e-10
2-162195363-G-A	0.00407017	2.76978e-23	1.31188e-12	5.83045e-09	1.54861e-10
2-162195516-G-A	0.00293447	7.36561e-24	6.6359e-13	3.12359e-09	8.32973e-11
2-162195864-C-G	0.00808508	9.11568e-24	3.31419e-12	1.41796e-08	3.99231e-10
2-162196714-C-A	0.00327742	2.11681e-23	8.71995e-13	4.06023e-09	1.07922e-10
2-162197789-A-C	0.00737222	7.22693e-24	4.14741e-12	2.04321e-08	4.83598e-10
2-162198104-G-A	0.00293591	7.37285e-24	6.63648e-13	3.13198e-09	8.33378e-11
2-162198214-C-T	0.00455311	7.31988e-24	1.37372e-12	6.67815e-09	1.71915e-10
2-162198286-G-A	0.00295627	7.71457e-24	6.69095e-13	3.14915e-09	8.40723e-11
2-162198558-T-G	0.00388601	7.82811e-24	1.04482e-12	5.05188e-09	1.3105e-10
2-162198684-G-A	0.00324776	9.46207e-24	7.82505e-13	3.67817e-09	9.8381e-11
2-162199222-G-A	0.00556781	2.35085e-23	2.08663e-12	9.7366e-09	2.59165e-10
2-162199485-T-C	0.00383766	7.90534e-24	1.02395e-12	4.94785e-09	1.28404e-10
2-162199552-A-T	0.00303407	8.09841e-24	6.97956e-13	3.28384e-09	8.77109e-11
2-162199570-C-G	0.00319148	9.10545e-24	7.59653e-13	3.57162e-09	9.55008e-11
2-162199647-C-T	0.00381201	7.94717e-24	1.01244e-12	4.8908e-09	1.26965e-10
2-162199876-G-A	0.00294	1.25038e-23	6.63437e-13	3.12855e-09	8.32972e-11
2-162199906-G-A	0.00445421	3.03161e-23	1.37112e-12	7.00178e-09	1.8406e-10
2-162199941-G-A	0.00516177	1.23383e-23	1.68209e-12	7.91724e-09	2.14266e-10
2-162200393-C-T	0.00296587	7.80974e-24	6.72319e-13	3.16417e-09	8.44928e-11
2-162200442-A-C	0.0045737	7.31045e-24	1.38702e-12	6.74298e-09	1.7347e-10
2-162201336-A-G	0.00431286	6.72715e-23	1.49596e-12	7.19046e-09	1.75674e-10
2-162201623-C-G	0.00497888	9.08541e-24	1.52758e-12	6.90501e-09	1.90555e-10
2-162202625-T-G	0.0141436	6.10753e-23	9.58678e-12	4.13207e-08	1.23876e-09
2-162203351-G-A	0.00307233	6.84469e-23	6.83421e-13	3.23545e-09	8.69205e-11
2-162203418-C-T	0.0030621	7.70139e-24	7.32169e-13	3.34081e-09	8.93078e-11
2-162203461-G-A	0.00665638	3.0949e-23	2.8458e-12	1.32467e-08	3.52991e-10
2-162204934-C-T	0.00826639	1.47484e-23	4.35754e-12	1.60956e-08	4.37262e-10
2-162205147-T-G	0.0116255	9.839e-21	1.02074e-11	4.47719e-08	1.06385e-09
2-162205607-G-A	0.00300481	9.58545e-24	6.7508e-13	3.17465e-09	8.52565e-11
2-162205813-A-G	0.00297612	1.09432e-23	6.67874e-13	3.1311e-09	8.38291e-11
2-162206669-T-G	0.00450316	7.33665e-24	1.35121e-12	6.56568e-09	1.69e-10
2-162206710-C-A	0.00293613	7.37743e-24	6.63722e-13	3.13276e-09	8.33486e-11
2-162206849-A-G	0.00346608	2.85008e-22	1.13716e-12	5.1514e-09	1.29679e-10
2-162206869-C-A	0.00311334	8.68741e-24	7.46361e-13	3.60077e-09	9.28073e-11
2-162207284-T-C	0.00299253	7.81712e-24	6.82446e-13	3.21148e-09	8.57447e-11
2-162207403-C-T	0.00296105	7.76294e-24	6.70685e-13	3.15655e-09	8.42802e-11
2-162208557-A-G	0.00383766	7.90534e-24	1.02395e-12	4.94785e-09	1.28404e-10
2-162208796-A-T	0.0218626	1.54428e-21	2.3101e-11	1.2109e-07	2.76799e-09
2-162208815-A-G	0.00380779	7.95427e-24	1.01055e-12	4.88142e-09	1.26729e-10
2-162209363-G-A	0.00405161	7.66007e-24	1.12671e-12	5.4557e-09	1.41115e-10
2-162209490-A-C	0.0038567	7.8757e-24	1.03253e-12	4.99037e-09	1.29476e-10
2-162210281-A-G	0.00307607	8.37152e-24	7.14031e-13	3.35884e-09	8.97437e-11
2-162210931-A-T	0.00382906	7.91913e-24	1.02008e-12	4.92868e-09	1.2792e-10
2-162210947-A-T	0.0035537	8.46202e-24	8.98578e-13	4.34444e-09	1.12815e-10
2-162211073-G-A	0.0101346	7.34593e-24	7.33346e-12	3.62716e-08	8.47119e-10
2-162211386-C-T	0.00387865	7.23858e-24	1.21517e-12	5.4483e-09	1.43655e-10
2-162212136-C-T	0.00433258	2.29163e-22	1.18795e-12	5.41764e-09	1.42203e-10
2-162212493-T-C	0.00411997	7.27481e-24	1.21864e-12	6.15591e-09	1.53842e-10
2-162212548-G-A	0.00355059	8.53697e-24	8.98479e-13	4.3253e-09	1.12718e-10
2-162212799-T-C	0.00352872	8.60436e-24	8.8923e-13	4.27933e-09	1.11562e-10
2-162212993-G-A	0.00354264	8.54036e-24	8.94596e-13	4.30622e-09	1.12255e-10
2-162213585-C-T	0.0030226	8.02208e-24	6.93615e-13	3.26359e-09	8.71613e-11
2-162213601-A-G	0.0045104	7.32994e-24	1.35564e-12	6.58736e-09	1.69526e-10
2-162214086-T-A	0.00383766	7.90534e-24	1.02395e-12	4.94785e-09	1.28404e-10
2-162214527-G-A	0.00355128	8.51189e-24	8.98428e-13	4.32526e-09	1.12734e-10
2-162214579-C-T	0.00293783	7.32953e-24	6.63968e-13	3.12224e-09	8.34339e-11
2-162215216-G-A	0.00455953	7.29826e-24	1.38472e-12	6.68937e-09	1.73056e-10
2-162216171-G-A	0.00349071	7.48613e-24	8.6183e-13	3.96903e-09	1.09219e-10
2-162216329-C-A	0.00392658	5.83135e-23	1.00669e-12	4.84071e-09	1.3585e-10
2-162216572-T-C	0.00384384	7.90497e-24	1.02652e-12	4.9609e-09	1.28732e-10
2-162217212-C-T	0.00302699	8.05136e-24	6.95271e-13	3.27131e-09	8.7371e-11
2-162217654-G-A	0.00293613	7.37743e-24	6.63722e-13	3.13276e-09	8.33486e-11
2-162218378-T-C	0.0126297	9.46711e-20	1.35991e-11	5.93074e-08	1.37269e-09
2-162218450-C-T	0.00331346	1.03758e-23	8.06648e-13	3.79035e-09	1.01639e-10
2-162218598-T-C	0.00303455	9.33022e-24	6.83434e-13	3.18992e-09	8.56286e-11
2-162218754-A-T	0.00355356	8.54193e-24	8.99584e-13	4.33102e-09	1.12862e-10
2-162219085-T-G	0.00293805	7.2377e-24	6.65583e-13	3.13293e-09	8.35271e-11
2-162219117-A-G	0.00293511	8.94992e-24	6.64052e-13	3.12988e-09	8.33925e-11
2-162219636-T-C	0.00395323	1.52782e-16	6.86865e-13	3.16908e-09	9.17575e-11
2-162221330-G-C	0.0035899	8.43762e-24	9.15055e-13	4.40789e-09	1.14797e-10
2-162221345-T-A	0.00522787	9.21187e-22	2.36022e-12	1.05311e-08	2.56092e-10
2-162221685-T-A	0.00393807	7.76955e-24	1.06933e-12	5.17303e-09	1.34082e-10
2-162222090-A-G	0.00327494	9.63455e-24	7.9365e-13	3.73013e-09	9.97852e-11
2-162222396-T-A	0.00348443	7.46504e-24	8.62006e-13	3.96809e-09	1.09138e-10
2-162222820-C-T	0.00306007	1.19664e-23	6.76938e-13	3.20254e-09	8.6523e-11
2-162224283-A-G	0.0042739	7.50343e-24	1.23339e-12	5.9841e-09	1.55858e-10
2-162224472-A-G	0.00389608	7.89106e-24	1.04842e-12	5.07007e-09	1.32597e-10
2-162224526-A-G	0.00393626	7.51851e-24	1.10068e-12	4.83303e-09	1.34194e-10
2-162224766-C-T	0.0030067	7.91487e-24	6.87672e-13	3.23586e-09	8.64079e-11
2-162224922-C-T	0.00426452	7.51043e-24	1.22879e-12	5.96135e-09	1.55275e-10
2-162225260-G-A	0.0029408	7.23016e-24	6.66952e-13	3.13934e-09	8.36889e-11
2-162225885-C-A	0.00386013	2.01897e-16	6.80102e-13	3.14858e-09	9.01859e-11
2-162226432-G-A	0.00508547	1.92652e-23	1.77424e-12	8.2891e-09	2.20742e-10
2-162226640-T-C	0.0035244	8.7401e-24	8.85814e-13	4.26304e-09	1.11904e-10
2-162226791-C-T	0.00360519	8.429e-24	9.18689e-13	4.44634e-09	1.1619e-10
2-162227970-C-T	0.00428306	7.51069e-24	1.23649e-12	5.99968e-09	1.56252e-10
2-162228488-T-A	0.0035654	8.62888e-24	9.02552e-13	4.34633e-09	1.14031e-10
2-162229919-A-G	0.00439175	7.43766e-24	1.29022e-12	6.2656e-09	1.63063e-10
2-162230270-T-C	0.00408066	7.32442e-24	1.04364e-12	4.94636e-09	1.33732e-10
2-162230305-G-A	0.00404818	8.30079e-24	1.4013e-12	6.24156e-09	1.61707e-10
2-162230679-T-G	0.00332338	1.50871e-23	8.52895e-13	4.06199e-09	1.04182e-10
2-162230915-C-T	0.00414613	7.65118e-24	1.17292e-12	5.68344e-09	1.4807e-10
2-162231260-T-C	0.00357226	8.60792e-24	9.05453e-13	4.36075e-09	1.144e-10
2-162231470-C-T	0.0029384	7.41115e-24	6.64462e-13	3.1376e-09	8.34563e-11
2-162231528-G-A	0.00299371	9.45685e-24	7.03662e-13	3.31871e-09	8.77864e-11
2-162232297-C-T	0.00333908	8.00346e-24	7.78804e-13	3.59014e-09	9.78633e-11
2-162232433-C-T	0.00427104	7.5004e-24	1.22265e-12	5.93345e-09	1.54757e-10
2-162232496-G-T	0.0121314	8.50856e-20	1.2651e-11	5.5243e-08	1.27995e-09
2-162232620-A-G	0.00906072	2.94012e-23	4.35845e-12	2.11939e-08	5.49561e-10
2-162233152-A-G	0.00392451	1.24812e-23	1.12237e-12	5.26231e-09	1.40031e-10
2-162233356-C-T	0.00429141	7.48571e-24	1.23251e-12	5.98228e-09	1.5601e-10
2-162234023-G-T	0.492665	8.58016e-24	6.66723e-13	3.15577e-09	0.491155
2-162234099-C-T	0.00438117	7.42759e-24	1.27635e-12	6.19941e-09	1.61585e-10
2-162234345-G-A	0.00293651	7.26849e-24	6.64295e-13	3.12211e-09	8.33753e-11
2-162234460-G-A	0.00436913	7.43479e-24	1.27043e-12	6.1701e-09	1.60832e-10
2-162234674-T-A	0.00438117	7.42759e-24	1.27635e-12	6.19941e-09	1.61585e-10
2-162234791-C-G	0.00433465	7.45641e-24	1.25355e-12	6.08647e-09	1.58685e-10
2-162234917-T-C	0.00438117	7.42759e-24	1.27635e-12	6.19941e-09	1.61585e-10
2-162234926-G-A	0.00298022	4.21636e-23	6.65583e-13	3.13725e-09	8.40227e-11
2-162234938-G-A	0.00388329	4.68829e-23	1.25784e-12	5.82525e-09	1.44108e-10
2-162235034-C-T	0.00460901	7.32085e-24	1.3905e-12	6.76474e-09	1.76097e-10
2-162235055-G-T	0.00307553	7.52516e-24	7.26379e-13	3.41703e-09	9.0965e-11
2-162235243-T-C	0.00659865	7.49312e-24	2.55451e-12	1.25332e-08	3.23795e-10
2-162235244-T-G	0.00654874	7.47748e-24	2.52197e-12	1.23718e-08	3.19665e-10
2-162235268-C-T	0.00300483	7.57768e-24	6.75605e-13	3.20769e-09	8.53071e-11
2-162235457-T-G	0.0035683	1.04841e-23	9.4686e-13	4.44519e-09	1.18302e-10
2-162236054-T-C	0.00413593	1.54084e-23	1.18263e-12	5.54035e-09	1.48774e-10
2-162236496-T-C	0.00372488	1.25028e-23	9.88045e-13	4.63546e-09	1.24294e-10
2-162236862-A-G	0.00373225	1.25528e-23	9.91402e-13	4.65108e-09	1.24717e-10
2-162237042-T-C	0.00339549	7.67861e-24	8.93504e-13	4.12685e-09	1.13194e-10
2-162237606-G-A	0.00293606	7.2352e-24	6.63519e-13	3.12321e-09	8.33142e-11
2-162237663-C-A	0.0116996	7.17443e-20	1.17451e-11	5.15619e-08	1.20344e-09
2-162238047-T-A	0.00397693	7.42999e-24	1.09559e-12	5.31109e-09	1.3776e-10
2-162238769-C-T	0.418891	8.72548e-24	6.65178e-13	3.14478e-09	0.417165
2-162239154-C-T	0.0103089	2.49247e-23	5.04483e-12	2.41231e-08	6.81157e-10
2-162240377-G-C	0.00774074	7.23233e-24	4.43885e-12	2.22038e-08	5.31638e-10
2-162240407-T-G	0.00316394	8.3862e-24	7.62537e-13	3.58574e-09	9.54779e-11
2-162240424-G-A	0.00743539	1.96398e-22	4.0964e-12	1.84123e-08	5.22706e-10
2-162240775-G-A	0.00398957	4.36918e-23	1.12119e-12	4.81692e-09	1.32687e-10
2-162241090-G-C	0.00568511	7.26117e-24	1.98309e-12	9.70064e-09	2.51387e-10
2-162241460-G-A	0.00587878	7.29392e-24	2.09861e-12	1.02733e-08	2.66064e-10
2-162241469-C-T	0.0043751	7.43542e-24	1.27365e-12	6.1859e-09	1.61228e-10
2-162241539-C-T	0.00465087	1.37049e-23	1.52586e-12	7.13526e-09	1.89453e-10
2-162241635-A-G	0.00587878	7.29392e-24	2.09861e-12	1.02733e-08	2.66064e-10
2-162244614-G-A	0.00293659	7.26766e-24	6.64335e-13	3.12214e-09	8.33798e-11
2-162245828-A-C	0.00512245	7.2286e-24	1.66667e-12	8.13095e-09	2.08659e-10
2-162246718-C-T	0.0060203	7.31662e-24	2.19067e-12	1.07275e-08	2.73991e-10
2-162247390-T-G	0.00403324	7.70731e-24	1.11028e-12	5.40586e-09	1.39335e-10
2-162247601-A-G	0.00569393	7.25911e-24	1.99577e-12	9.76097e-09	2.49653e-10
2-162247620-G-A	0.00313998	7.37463e-24	7.6203e-13	3.49243e-09	9.51177e-11
2-162247768-G-A	0.00569393	7.25911e-24	1.99577e-12	9.76097e-09	2.49653e-10
2-162247781-C-T	0.00569393	7.25911e-24	1.99577e-12	9.76097e-09	2.49653e-10
2-162248109-C-T	0.00464945	8.30708e-24	1.32925e-12	6.40378e-09	1.67143e-10
2-162248229-C-T	0.00569393	7.25911e-24	1.99577e-12	9.76097e-09	2.49653e-10
2-162248786-C-G	0.00620907	7.36082e-24	2.31086e-12	1.13229e-08	2.88911e-10
2-162248787-C-T	0.00589629	7.29236e-24	2.11834e-12	1.03682e-08	2.64897e-10
2-162248950-A-G	0.00569393	7.25911e-24	1.99577e-12	9.76097e-09	2.49653e-10
2-162249093-T-C	0.0059184	7.29679e-24	2.13079e-12	1.04301e-08	2.66478e-10
2-162249543-C-T	0.00569393	7.25911e-24	1.99577e-12	9.76097e-09	2.49653e-10
2-162249652-A-G	0.00569393	7.25911e-24	1.99577e-12	9.76097e-09	2.49653e-10
2-162249688-C-A	0.00569393	7.25911e-24	1.99577e-12	9.76097e-09	2.49653e-10
2-162249743-G-T	0.00293593	7.37337e-24	6.63656e-13	3.13207e-09	8.3339e-11
2-162250001-G-A	0.00569393	7.25911e-24	1.99577e-12	9.76097e-09	2.49653e-10
2-162250025-T-C	0.00569393	7.25911e-24	1.99577e-12	9.76097e-09	2.49653e-10
2-162250367-G-T	0.00925031	5.78027e-23	5.05175e-12	2.34113e-08	6.2392e-10
2-162250413-C-T	0.00555837	7.24239e-24	1.91598e-12	9.3656e-09	2.39708e-10
2-162250425-C-T	0.00319659	1.98011e-23	8.31251e-13	3.86347e-09	1.01762e-10
2-162250452-T-C	0.0030895	8.10178e-24	7.33409e-13	3.44993e-09	9.17841e-11
2-162250891-G-A	0.00589945	7.28764e-24	2.0773e-12	1.01864e-08	2.66493e-10
2-162251238-A-G	0.00535008	6.72249e-22	1.67967e-12	7.58039e-09	2.2092e-10
2-162251255-G-A	0.00569393	7.25911e-24	1.99577e-12	9.76097e-09	2.49653e-10
2-162251268-C-T	0.0043889	7.43671e-24	1.28304e-12	6.23138e-09	1.60779e-10
2-162251962-T-C	0.00569393	7.25911e-24	1.99577e-12	9.76097e-09	2.49653e-10
2-162252062-C-G	0.00368513	9.59172e-24	1.00691e-12	4.72404e-09	1.25516e-10
2-162252336-T-C	0.00437076	7.44783e-24	1.27408e-12	6.18702e-09	1.5966e-10
2-162252682-A-T	0.00594062	7.30091e-24	2.1438e-12	1.04946e-08	2.68098e-10
2-162252759-A-G	0.00582828	7.28033e-24	2.07628e-12	1.01597e-08	2.5966e-10
2-162253568-T-A	0.00545063	7.23287e-24	1.85383e-12	9.05725e-09	2.31918e-10
2-162253605-C-A	0.00554833	7.24142e-24	1.91047e-12	9.33784e-09	2.38976e-10
2-162254026-A-G	0.00316565	8.16283e-05	1.22361e-12	4.15482e-09	9.05455e-11
2-162254245-T-A	0.00545063	7.23287e-24	1.85383e-12	9.05725e-09	2.31918e-10
2-162254410-G-A	0.00545063	7.23287e-24	1.85383e-12	9.05725e-09	2.31918e-10
2-162254424-A-G	0.0038484	1.63952e-22	9.82895e-13	4.52801e-09	1.18741e-10
2-162254567-G-T	0.00545063	7.23287e-24	1.85383e-12	9.05725e-09	2.31918e-10
2-162254876-G-A	0.00536602	7.23569e-24	1.79218e-12	8.75804e-09	2.24854e-10
2-162254878-T-C	0.00538685	7.23758e-24	1.80394e-12	8.81635e-09	2.26326e-10
2-162255203-A-T	0.00529324	7.2256e-24	1.76377e-12	8.61114e-09	2.20691e-10
2-162255630-A-G	0.00453075	9.02801e-24	1.28021e-12	6.29546e-09	1.63823e-10
2-162255785-A-T	0.00417092	7.60108e-24	1.17717e-12	5.70697e-09	1.47535e-10
2-162255800-G-A	0.00526305	7.22526e-24	1.74676e-12	8.52689e-09	2.18571e-10
2-162255821-T-C	0.00323215	2.60159e-23	8.52778e-13	4.00841e-09	1.03423e-10
2-162255841-G-A	0.0029443	1.34097e-23	6.82011e-13	3.24177e-09	8.506e-11
2-162255960-C-A	0.00525306	7.22522e-24	1.74114e-12	8.49909e-09	2.17871e-10
2-162255962-G-A	0.0029708	8.48776e-24	6.72872e-13	3.15386e-09	8.4321e-11
2-162256002-C-T	0.00526493	7.22527e-24	1.74731e-12	8.52981e-09	2.18658e-10
2-162256766-G-A	0.0036094	1.44181e-23	9.23323e-13	4.41818e-09	1.16811e-10
2-162257252-C-T	0.00400915	4.08435e-23	1.13347e-12	4.89628e-09	1.34632e-10
2-162257406-C-T	0.00496442	7.24344e-24	1.58089e-12	7.70693e-09	1.97934e-10
2-162257877-T-A	0.00426221	1.63485e-23	1.24534e-12	5.83168e-09	1.56658e-10
2-162257894-C-T	0.00300602	2.39969e-23	6.7619e-13	3.17569e-09	8.52934e-11
2-162258025-T-A	0.00392567	7.93303e-24	1.06723e-12	5.16256e-09	1.3371e-10
2-162258262-A-G	0.0029381	7.40666e-24	6.64356e-13	3.13677e-09	8.34416e-11
2-162258521-C-T	0.00356331	1.6854e-22	8.32815e-13	3.99503e-09	1.08293e-10
2-162259306-C-A	0.00296164	7.22542e-24	6.71031e-13	3.19382e-09	8.50763e-11
2-162260003-A-C	0.00293458	7.31512e-24	6.63272e-13	3.12536e-09	8.33351e-11
2-162260220-G-T	0.00294989	7.60915e-24	6.70893e-13	3.13783e-09	8.37653e-11
2-162260325-G-T	0.00293473	7.36012e-24	6.63946e-13	3.12228e-09	8.3272e-11
2-162260623-A-G	0.00293479	7.3626e-24	6.64e-13	3.12221e-09	8.32708e-11
2-162260675-G-T	0.0138305	1.26606e-19	1.57951e-11	6.87425e-08	1.61717e-09
2-162260701-C-G	0.00293479	7.3626e-24	6.64e-13	3.12221e-09	8.32708e-11
2-162260823-C-A	0.00293479	7.3626e-24	6.64e-13	3.12221e-09	8.32708e-11
2-162261384-A-G	0.00293473	7.36012e-24	6.63946e-13	3.12228e-09	8.3272e-11
2-162261394-G-C	0.00302538	1.12648e-20	6.63271e-13	1.93342e-06	8.41872e-11
2-162261492-T-C	0.00293473	7.36012e-24	6.63946e-13	3.12228e-09	8.3272e-11
2-162261717-A-G	0.00399957	7.75007e-24	1.09399e-12	5.32503e-09	1.37318e-10
2-162261862-T-C	0.00293468	7.35767e-24	6.63894e-13	3.12237e-09	8.32733e-11
2-162262802-G-C	0.00388181	1.27081e-23	1.05933e-12	4.96687e-09	1.33403e-10
2-162263057-G-A	0.00294316	7.24361e-24	6.65078e-13	3.15061e-09	8.39642e-11
2-162263337-T-C	0.00293459	2.9852e-23	6.69926e-13	3.17501e-09	8.39545e-11
2-162263405-G-A	0.00427797	7.53994e-24	1.22513e-12	5.9932e-09	1.54621e-10
2-162263456-C-T	0.00363879	1.65719e-23	5.38423e-09	3.74004e-09	1.06238e-10
2-162263684-A-G	0.00294641	7.5331e-24	6.69771e-13	3.13313e-09	8.36232e-11
2-162263801-A-G	0.00298854	7.92092e-24	6.89938e-13	3.19913e-09	8.54673e-11
2-162263833-A-G	0.00318877	1.96576e-23	8.25586e-13	3.83738e-09	1.01153e-10
2-162264307-T-G	0.00298628	7.90291e-24	6.88917e-13	3.19543e-09	8.5365e-11
2-162264313-C-T	0.00471291	7.29639e-24	1.44658e-12	7.04204e-09	1.81207e-10
2-162264337-T-C	0.00294641	7.5331e-24	6.69771e-13	3.13313e-09	8.36232e-11
2-162264493-A-G	0.00298554	7.89697e-24	6.88582e-13	3.19422e-09	8.53314e-11
2-162264881-T-G	0.00304906	8.375e-24	7.17084e-13	3.30184e-09	8.82907e-11
2-162264965-G-C	0.00298628	7.90291e-24	6.88917e-13	3.19543e-09	8.5365e-11
2-162265090-C-T	0.00298628	7.90291e-24	6.88917e-13	3.19543e-09	8.5365e-11
2-162265279-C-T	0.00305524	7.22565e-24	6.91288e-13	3.31942e-09	8.84446e-11
2-162265371-T-G	0.00294642	7.5331e-24	6.69773e-13	3.13314e-09	8.36234e-11
2-162265913-G-C	0.00298628	7.90291e-24	6.88917e-13	3.19543e-09	8.5365e-11
2-162266009-C-T	0.00475395	7.29032e-24	1.45738e-12	7.16055e-09	1.84119e-10
2-162266312-G-T	0.00303938	7.88482e-24	7.09671e-13	3.33893e-09	8.8942e-11
2-162266352-G-A	0.00294544	4.99491e-23	6.65802e-13	3.15242e-09	8.33653e-11
2-162266576-T-C	0.00435877	7.49192e-24	1.2563e-12	6.20025e-09	1.59777e-10
2-162267194-C-T	0.00296701	7.7423e-24	6.80122e-13	3.16447e-09	8.45051e-11
2-162267541-T-C	0.999919	0.999918	8.06357e-13	6.6684e-09	9.04946e-11
2-162267594-C-T	0.00350033	8.04362e-24	8.1099e-13	3.84272e-09	1.0483e-10
2-162267644-C-A	0.00441204	7.43421e-24	1.28523e-12	6.29556e-09	1.62326e-10
2-162267800-T-C	0.00697548	1.98806e-21	4.02177e-12	1.76483e-08	4.2414e-10
2-162268086-C-T	0.0938371	1.00111e-23	6.68257e-13	3.13146e-09	0.0911699
2-162268109-C-T	0.00294269	7.50436e-24	6.65015e-13	3.13013e-09	8.35385e-11
2-162268127-T-C	0.70272	8.10695e-23	6.68027e-13	0.701823	8.55879e-11
2-162268391-T-C	0.00408568	7.73763e-24	1.12708e-12	5.54192e-09	1.4321e-10
2-162268762-A-G	0.00294071	7.46487e-24	6.67029e-13	3.12607e-09	8.34137e-11
2-162268815-C-T	0.00297641	7.82236e-24	6.84431e-13	3.1794e-09	8.49208e-11
2-162269096-A-G	0.00293601	7.28173e-24	6.63421e-13	3.13144e-09	8.3478e-11
2-162269452-G-A	0.00293798	7.40481e-24	6.64313e-13	3.13643e-09	8.34356e-11
2-162269769-C-A	0.00297641	7.82236e-24	6.84431e-13	3.1794e-09	8.49208e-11
2-162269807-A-G	0.0135293	1.30561e-19	1.55267e-11	6.73457e-08	1.53979e-09
2-162270116-A-C	0.00297641	7.82236e-24	6.84431e-13	3.1794e-09	8.49208e-11
2-162270281-C-T	0.0042579	7.54051e-24	1.2106e-12	5.92066e-09	1.52877e-10
2-162270288-G-C	0.0136688	1.35225e-19	1.58206e-11	6.85984e-08	1.56782e-09
2-162270896-G-A	0.00303897	7.8826e-24	7.09496e-13	3.33811e-09	8.89205e-11
2-162271250-G-A	0.0042579	7.54051e-24	1.2106e-12	5.92066e-09	1.52877e-10
2-162271416-T-C	0.00293562	7.38708e-24	6.64583e-13	3.12195e-09	8.32742e-11
2-162272028-G-T	0.00297641	7.82236e-24	6.84431e-13	3.1794e-09	8.49208e-11
2-162272215-A-G	0.00408568	7.73763e-24	1.12708e-12	5.54192e-09	1.4321e-10
2-162272314-C-T	0.00312177	7.94862e-12	1.11023e-12	5.21211e-09	1.16966e-10
2-162272373-G-A	0.00297641	7.82236e-24	6.84431e-13	3.1794e-09	8.49208e-11
2-162272639-A-C	0.00307375	7.60014e-24	6.91178e-13	3.3158e-09	8.77587e-11
2-162272666-C-T	0.00309006	9.79211e-24	7.64509e-13	3.55927e-09	9.38127e-11
2-162273158-G-T	0.0042579	7.54051e-24	1.2106e-12	5.92066e-09	1.52877e-10
2-162273520-G-T	0.00427073	7.53041e-24	1.21674e-12	5.9515e-09	1.53654e-10
2-162274079-C-T	0.0041932	1.43374e-23	1.27593e-12	5.97684e-09	1.58726e-10
2-162274398-A-G	0.00466112	7.26178e-24	1.27088e-12	6.03574e-09	1.61753e-10
2-162274689-C-T	0.00299007	7.93307e-24	6.90629e-13	3.20165e-09	8.55369e-11
2-162274905-T-C	0.00299007	7.93307e-24	6.90629e-13	3.20165e-09	8.55369e-11
2-162274962-C-G	0.0037505	7.27374e-24	9.40337e-13	4.27354e-09	1.17541e-10
2-162274994-G-T	0.00421444	7.60171e-24	1.18649e-12	5.84488e-09	1.50849e-10
2-162275662-T-C	0.00299007	7.93307e-24	6.90629e-13	3.20165e-09	8.55369e-11
2-162275793-T-A	0.00300225	8.02808e-24	6.9612e-13	3.22188e-09	8.6095e-11
2-162275836-C-T	0.300267	1.01722e-22	6.66481e-13	0.29816	8.52491e-11
2-162276214-A-G	0.00382607	1.31966e-23	1.03459e-12	4.852e-09	1.30151e-10
2-162276243-A-G	0.00403056	7.80411e-24	1.10173e-12	5.41275e-09	1.39959e-10
2-162276596-C-G	0.00391383	1.38095e-23	1.07567e-12	5.0431e-09	1.3532e-10
2-162277078-T-G	0.00293499	7.34924e-24	6.63354e-13	3.12827e-09	8.32932e-11
2-162277918-C-T	0.00465132	7.78448e-21	2.44024e-12	1.06795e-08	2.52931e-10
2-162277978-A-T	0.00299007	7.93307e-24	6.90629e-13	3.20165e-09	8.55369e-11
2-162278172-A-T	0.00393077	7.85832e-24	1.05654e-12	5.17441e-09	1.33512e-10
2-162278726-C-T	0.00295532	1.43575e-23	6.90994e-13	3.2846e-09	8.59491e-11
2-162279067-C-A	0.0042579	7.54051e-24	1.2106e-12	5.92066e-09	1.52877e-10
2-162279446-C-T	0.00404906	2.58448e-23	1.17296e-12	6.06614e-09	1.5111e-10
2-162279752-T-G	0.00456224	7.37288e-24	1.35542e-12	6.70567e-09	1.72511e-10
2-162279995-C-G	0.488543	1.01948e-23	0.487023	3.12383e-09	8.35995e-11
2-162280217-G-C	0.00416703	7.64805e-24	1.16333e-12	5.72719e-09	1.47902e-10
2-162280261-T-C	0.00416703	7.64805e-24	1.16333e-12	5.72719e-09	1.47902e-10
2-162280425-A-G	0.00403056	7.80411e-24	1.10173e-12	5.41275e-09	1.39959e-10
2-162280432-A-G	0.51442	1.02284e-23	0.512976	3.12407e-09	8.36696e-11
2-162280539-A-G	0.00419474	1.58463e-23	1.21187e-12	5.67619e-09	1.5245e-10
2-162280671-A-T	0.00293609	7.39823e-24	6.64896e-13	3.12213e-09	8.32829e-11
2-162280842-A-T	0.00403734	7.79555e-24	1.10484e-12	5.42858e-09	1.40357e-10
2-162280871-G-T	0.00293584	7.39261e-24	6.64736e-13	3.12202e-09	8.32781e-11
2-162280949-G-T	0.0042579	7.54051e-24	1.2106e-12	5.92066e-09	1.52877e-10
2-162281173-G-A	0.00416703	7.64805e-24	1.16333e-12	5.72719e-09	1.47902e-10
2-162281185-G-A	0.00417419	7.64107e-24	1.16668e-12	5.74425e-09	1.48331e-10
2-162281238-C-T	0.0042579	7.54051e-24	1.2106e-12	5.92066e-09	1.52877e-10
2-162281243-A-C	0.0039294	1.39209e-23	1.08314e-12	5.07782e-09	1.36259e-10
2-162281361-C-G	0.00445339	7.43611e-24	1.30521e-12	6.44726e-09	1.65916e-10
2-162281473-T-C	0.00404484	7.73645e-24	1.11068e-12	5.41063e-09	1.41776e-10
2-162281777-G-C	0.00351205	1.10907e-23	8.93417e-13	4.19492e-09	1.12381e-10
2-162281973-A-C	0.00359398	1.1628e-23	9.29389e-13	4.36243e-09	1.16911e-10
2-162281989-A-G	0.00306953	7.27686e-24	7.28877e-13	3.39004e-09	9.10996e-11
2-162282275-G-A	0.00416703	7.64805e-24	1.16333e-12	5.72719e-09	1.47902e-10
2-162283056-C-A	0.00422514	7.59394e-24	1.19063e-12	5.86631e-09	1.51404e-10
2-162283206-C-T	0.0047386	1.39021e-23	1.41105e-12	7.3655e-09	1.95905e-10
2-162283351-C-T	0.00363694	1.20435e-23	9.57257e-13	4.49219e-09	1.2042e-10
2-162283655-T-C	0.00421777	7.60049e-24	1.18716e-12	5.84858e-09	1.50958e-10
2-162283833-G-A	0.00293479	7.36088e-24	6.63944e-13	3.12218e-09	8.32704e-11
2-162284284-A-G	0.00419445	7.58741e-24	1.18077e-12	5.77064e-09	1.49088e-10
2-162284467-T-C	0.00484605	7.278e-24	1.50132e-12	7.449e-09	1.91185e-10
2-162284661-G-T	0.00384252	7.99588e-24	1.01721e-12	4.97439e-09	1.28509e-10
2-162284803-G-T	0.00473684	7.30822e-24	1.44483e-12	7.16103e-09	1.83944e-10
2-162284818-A-G	0.00460413	7.3577e-24	1.37678e-12	6.81434e-09	1.75235e-10
2-162284994-T-C	0.00439	7.44752e-24	1.27444e-12	6.24139e-09	1.60961e-10
2-162286499-T-C	0.00372776	1.25241e-23	9.89479e-13	4.64213e-09	1.24475e-10
2-162286914-T-C	0.00413384	7.68861e-24	1.15657e-12	5.64842e-09	1.45919e-10
2-162287349-A-G	0.00305356	7.9623e-24	7.15799e-13	3.36755e-09	8.96987e-11
2-162287886-G-T	0.00480927	7.28516e-24	1.48181e-12	7.34975e-09	1.88701e-10
2-162287937-A-G	0.00466943	7.33177e-24	1.40976e-12	6.98244e-09	1.79464e-10
2-162288389-G-A	0.00298944	8.86113e-24	6.74774e-13	3.18167e-09	8.50458e-11
2-162288535-A-C	0.00466943	7.33177e-24	1.40976e-12	6.98244e-09	1.79464e-10
2-162288742-C-T	0.00294035	2.96711e-23	6.81506e-13	3.24685e-09	8.53885e-11
2-162288821-C-T	0.00462763	7.33123e-24	1.39272e-12	6.83564e-09	1.75935e-10
2-162288822-G-A	0.00297226	7.85284e-24	6.7422e-13	3.17302e-09	8.47433e-11
2-162288852-G-T	0.00422741	7.5981e-24	1.20105e-12	5.87185e-09	1.51544e-10
2-162289060-T-G	0.00297226	7.85284e-24	6.7422e-13	3.17302e-09	8.47433e-11
2-162289321-G-A	0.00466943	7.33177e-24	1.40976e-12	6.98244e-09	1.79464e-10
2-162289475-A-C	0.00466943	7.33177e-24	1.40976e-12	6.98244e-09	1.79464e-10
2-162289892-A-G	0.00422741	7.5981e-24	1.20105e-12	5.87185e-09	1.51544e-10
2-162290060-A-C	0.00715104	3.50842e-23	3.22446e-12	1.49947e-08	3.99653e-10
2-162290180-T-G	0.00464121	7.34253e-24	1.39546e-12	6.90958e-09	1.77631e-10
2-162290182-T-A	0.00466943	7.33177e-24	1.40976e-12	6.98244e-09	1.79464e-10
2-162290192-G-A	0.00328551	1.00701e-23	7.86863e-13	3.78607e-09	9.91525e-11
2-162290668-A-G	0.00464909	7.32336e-24	1.40362e-12	6.8904e-09	1.77314e-10
2-162290694-T-C	0.00384737	1.33459e-23	1.04459e-12	4.89856e-09	1.3141e-10
2-162290731-A-G	0.00584902	7.78817e-24	1.98246e-12	8.61801e-09	2.37574e-10
2-162291562-C-T	0.00297226	7.85284e-24	6.7422e-13	3.17302e-09	8.47433e-11
2-162291718-A-G	0.00464909	7.32336e-24	1.40362e-12	6.8904e-09	1.77314e-10
2-162291732-T-G	0.0030493	8.24992e-24	6.91209e-13	3.27558e-09	8.76425e-11
2-162291901-A-C	0.00422741	7.5981e-24	1.20105e-12	5.87185e-09	1.51544e-10
2-162292914-C-A	0.0031365	7.63509e-24	7.49498e-13	3.4591e-09	9.37517e-11
2-162292954-A-C	0.00422741	7.5981e-24	1.20105e-12	5.87185e-09	1.51544e-10
2-162293769-A-C	0.00395892	7.82005e-24	1.069e-12	5.23787e-09	1.35104e-10
2-162293772-T-G	0.00395401	7.82604e-24	1.067e-12	5.22743e-09	1.34831e-10
2-162294287-G-T	0.00394047	7.84473e-24	1.0609e-12	5.19642e-09	1.34056e-10
2-162294461-G-A	0.00377695	4.16991e-23	1.13112e-12	5.38346e-09	1.24638e-06
2-162294816-G-T	0.00305078	7.63888e-24	6.85009e-13	3.28047e-09	8.68656e-11
2-162294859-T-C	0.00528397	7.22559e-24	1.75032e-12	8.63207e-09	2.20983e-10
2-162294898-T-C	0.00304472	7.91403e-24	7.11977e-13	3.3497e-09	8.92268e-11
2-162295302-T-G	0.00464909	7.32336e-24	1.40362e-12	6.8904e-09	1.77314e-10
2-162295512-G-A	0.00422344	7.59685e-24	1.19864e-12	5.85997e-09	1.51259e-10
2-162295693-G-A	0.00525132	1.75134e-23	1.75555e-12	8.19777e-09	2.38277e-10
2-162295841-T-C	0.00422344	7.59685e-24	1.19864e-12	5.85997e-09	1.51259e-10
2-162296538-G-A	0.00398444	1.43121e-23	1.10933e-12	5.19963e-09	1.39554e-10
2-162297026-G-C	0.00420341	7.6095e-24	1.1888e-12	5.81069e-09	1.50026e-10
2-162297370-T-C	0.00405678	7.76335e-24	1.11978e-12	5.46396e-09	1.41295e-10
2-162297471-T-C	0.00458231	7.36078e-24	1.36546e-12	6.75705e-09	1.73813e-10
2-162297485-T-C	0.00405678	7.76335e-24	1.11978e-12	5.46396e-09	1.41295e-10
2-162297491-G-T	0.00392473	1.09765e-23	1.16213e-12	4.61979e-09	1.38712e-10
2-162297836-C-T	0.003985	7.85539e-24	1.08665e-12	5.29745e-09	1.37102e-10
2-162298570-G-T	0.00378665	8.18674e-24	9.97128e-13	4.84808e-09	1.25791e-10
2-162299303-G-A	0.00316775	2.21664e-23	7.15242e-13	3.40023e-09	9.15358e-11
2-162299348-T-C	0.0038982	7.97886e-24	1.03964e-12	5.09746e-09	1.32082e-10
2-162299714-A-G	0.00295268	1.27643e-23	6.79835e-13	3.18824e-09	8.49219e-11
2-162299822-C-T	0.00370171	1.50972e-23	9.74681e-13	4.46856e-09	1.20908e-10
2-162300136-A-T	0.00303809	7.39401e-24	7.13033e-13	3.35472e-09	8.9311e-11
2-162300812-A-T	0.00426005	1.63357e-23	1.24449e-12	5.82774e-09	1.56552e-10
2-162300875-T-C	0.00384415	1.08772e-23	9.63306e-13	4.64906e-09	1.2118e-10
2-162301331-G-A	0.00372312	1.17429e-23	1.02488e-12	4.80853e-09	1.27962e-10
2-162301649-C-T	0.00414123	7.65009e-24	1.15711e-12	5.65271e-09	1.46118e-10
2-162302015-G-A	0.00409477	7.66821e-24	1.13056e-12	5.52003e-09	1.42867e-10
2-162302146-T-C	0.00416544	1.56288e-23	1.19735e-12	5.60875e-09	1.50625e-10
2-162302567-T-C	0.00409477	7.66821e-24	1.13056e-12	5.52003e-09	1.42867e-10
2-162302824-A-G	0.0055596	7.253e-24	1.90676e-12	9.41903e-09	2.40833e-10
2-162302887-A-T	0.00318654	7.86021e-24	7.8156e-13	3.67472e-09	9.77243e-11
2-162303669-A-T	0.00302504	7.58086e-24	6.92194e-13	3.34008e-09	8.87696e-11
2-162303940-G-A	0.00468018	8.28678e-22	1.29827e-12	6.47552e-09	1.66448e-10
2-162304238-T-C	0.00423473	1.61453e-23	1.2318e-12	5.76879e-09	1.54956e-10
2-162304383-G-A	0.00409055	7.66648e-24	1.12844e-12	5.50948e-09	1.42608e-10
2-162304490-A-C	0.00322656	7.91397e-24	7.88694e-13	3.62504e-09	9.85739e-11
2-162304518-A-T	0.00302083	7.32879e-24	7.05923e-13	3.32155e-09	8.84114e-11
2-162304693-A-G	0.00424149	1.6196e-23	1.23518e-12	5.78449e-09	1.55381e-10
2-162305478-G-A	0.00574264	6.29684e-23	2.17605e-12	1.14309e-08	3.00767e-10
2-162306071-A-G	0.00351532	8.74813e-24	8.75622e-13	4.25452e-09	1.10597e-10
2-162307106-T-C	0.00351532	8.74813e-24	8.75622e-13	4.25452e-09	1.10597e-10
2-162307133-G-C	0.0029454	7.44349e-24	6.68741e-13	3.14769e-09	8.39137e-11
2-162307281-T-C	0.00400339	7.76794e-24	1.09103e-12	5.35037e-09	1.37905e-10
2-162307671-G-A	0.00313155	7.68087e-24	7.56332e-13	3.55696e-09	9.46166e-11
2-162307703-C-A	0.00302692	7.34285e-24	7.08702e-13	3.33454e-09	8.8752e-11
2-162307973-G-A	0.00339006	9.65641e-24	7.81992e-13	3.62488e-09	1.01549e-10
2-162308298-T-C	0.00311033	7.61413e-24	7.46645e-13	3.51173e-09	9.34241e-11
2-162308322-T-C	0.00351532	8.74813e-24	8.75622e-13	4.25452e-09	1.10597e-10
2-162308625-G-A	0.00302011	7.26211e-24	7.0435e-13	3.31436e-09	8.81303e-11
2-162309052-C-T	0.00304026	7.56271e-24	7.15293e-13	3.36537e-09	8.95349e-11
2-162309064-A-G	0.00309882	2.89513e-23	7.76573e-13	3.62072e-09	9.42468e-11
2-162309144-T-C	0.0035122	8.75882e-24	8.74344e-13	4.24799e-09	1.10435e-10
2-162309162-G-A	0.00396375	2.74289e-23	1.23524e-12	5.81286e-09	1.48174e-10
2-162309205-C-T	0.00522263	7.22561e-24	1.71015e-12	8.43328e-09	2.16175e-10
2-162309269-C-T	0.00322656	7.91397e-24	7.88694e-13	3.62504e-09	9.85739e-11
2-162310144-T-A	0.00439669	1.73792e-23	1.31391e-12	6.15014e-09	1.6528e-10
2-162310253-T-G	0.00317545	1.59201e-23	7.80443e-13	3.70503e-09	1.01533e-10
2-162310644-T-C	0.00502455	7.22637e-24	1.92833e-12	9.33053e-09	2.12628e-10
2-162311892-G-A	0.00322394	7.90564e-24	7.87504e-13	3.62016e-09	9.84323e-11
2-162311906-A-T	0.00344606	7.31978e-24	8.84126e-13	4.35299e-09	1.12003e-10
2-162312185-G-A	0.00437488	2.56518e-22	1.21482e-12	5.48832e-09	1.44923e-10
2-162312217-C-T	0.00313154	7.68082e-24	7.56324e-13	3.55692e-09	9.46157e-11
2-162313432-T-G	0.0042113	1.59699e-23	1.2201e-12	5.71446e-09	1.53486e-10
2-162313451-C-T	0.00505531	7.23374e-24	1.61879e-12	7.97374e-09	2.04609e-10
2-162313646-T-C	0.00406	7.69956e-24	1.11438e-12	5.43879e-09	1.40824e-10
2-162314690-G-T	0.00322574	7.9926e-24	7.99677e-13	3.75927e-09	9.99571e-11
2-162314941-G-A	0.00309636	7.52454e-24	7.40306e-13	3.48215e-09	9.26327e-11
2-162315794-T-G	0.00553042	7.23752e-24	1.88354e-12	9.30589e-09	2.38126e-10
2-162315943-C-T	0.0038418	7.31076e-24	1.1666e-12	5.48932e-09	1.41675e-10
2-162316660-G-A	0.00420113	1.5894e-23	1.21504e-12	5.69095e-09	1.52849e-10
2-162319146-A-C	0.00589192	7.29167e-24	2.08722e-12	1.03351e-08	2.64207e-10
2-162321268-T-C	0.0149668	1.1371e-23	9.88174e-12	4.98851e-08	1.25178e-09
2-162321474-G-A	0.0146036	1.11859e-23	9.4907e-12	4.78937e-08	1.20227e-09
2-162321802-C-T	0.00531792	7.22612e-24	1.75977e-12	8.68464e-09	2.22611e-10
2-162322385-C-T	0.0031703	8.27597e-24	7.66175e-13	3.71242e-09	9.6194e-11
2-162322975-A-C	0.00451405	2.39878e-22	1.29069e-12	5.85145e-09	1.53501e-10
2-162324430-C-T	0.00294669	7.2294e-24	6.68856e-13	3.1345e-09	8.39017e-11
2-162324472-G-C	0.00299488	7.73539e-24	6.84535e-13	3.22117e-09	8.60428e-11
2-162324739-A-G	0.0131795	1.0558e-23	7.97989e-12	4.07013e-08	1.01342e-09
2-162324769-T-G	0.0130929	1.0513e-23	7.89336e-12	4.02547e-08	1.00243e-09
2-162325192-G-C	0.00555194	7.24051e-24	1.89308e-12	9.35552e-09	2.39481e-10
2-162325232-C-T	0.0050163	8.14624e-24	1.49866e-12	6.82459e-09	1.94063e-10
2-162325653-C-T	0.00368048	9.54314e-24	1.00274e-12	4.70432e-09	1.25065e-10
2-162325733-C-T	0.00294831	7.2277e-24	6.69553e-13	3.13678e-09	8.39848e-11
2-162325881-C-T	0.00294699	7.22905e-24	6.68984e-13	3.13492e-09	8.39172e-11
2-162326012-G-C	0.00873555	1.48763e-21	3.66771e-12	1.76697e-08	4.61271e-10
2-162326223-A-G	0.0031118	7.3447e-24	7.48785e-13	3.47872e-09	9.35029e-11
2-162327703-C-T	0.00367338	7.77215e-24	8.72161e-13	4.07591e-09	1.13888e-10
2-162329030-G-A	0.00314222	7.42893e-24	7.63726e-13	3.50571e-09	9.52856e-11
2-162331205-C-A	0.00574224	7.266e-24	2.00297e-12	9.90929e-09	2.5343e-10
2-162331330-A-G	0.0143453	1.10311e-23	9.22147e-12	4.65208e-08	1.16799e-09
2-162331923-T-C	0.00591604	7.2938e-24	2.10698e-12	1.0433e-08	2.66581e-10
2-162331935-C-G	0.00393963	7.88774e-24	1.06276e-12	5.17837e-09	1.34204e-10
2-162336118-T-C	0.00411718	7.63805e-24	1.14973e-12	5.57252e-09	1.44253e-10
2-162336715-A-G	0.00342084	3.52669e-23	8.16984e-13	3.84715e-09	1.08192e-10
2-162337751-C-T	0.00546725	7.23551e-24	1.86206e-12	9.10174e-09	2.3319e-10
2-162338158-T-C	0.00596048	7.30937e-24	2.15524e-12	1.05554e-08	2.69775e-10
2-162338321-G-T	0.00538419	7.22968e-24	1.81441e-12	8.86552e-09	2.2724e-10
2-162339262-G-A	0.00298314	7.23107e-24	6.89712e-13	3.22576e-09	8.63146e-11
2-162339629-C-G	0.00676624	2.52792e-23	2.71577e-12	1.2821e-08	3.34036e-10
2-162340953-C-T	0.00296771	7.70069e-24	6.75541e-13	3.20605e-09	8.49143e-11
2-162342778-G-T	0.00551459	7.23981e-24	1.88945e-12	9.2375e-09	2.36608e-10
2-162343856-C-G	0.00399103	7.73522e-24	1.0886e-12	5.29896e-09	1.36761e-10
2-162344168-T-C	0.00557671	7.24526e-24	1.92633e-12	9.42009e-09	2.41189e-10
2-162344402-C-G	0.00421409	7.54972e-24	1.19576e-12	5.80056e-09	1.50013e-10
2-162344807-C-T	0.00416316	1.23052e-23	1.0972e-12	5.29224e-09	1.36755e-10
2-162345514-T-G	0.0112552	2.54537e-21	5.53728e-12	2.68722e-08	7.02713e-10
2-162345568-G-A	0.00313056	7.8643e-24	7.50783e-13	3.53093e-09	9.39892e-11
2-162347317-C-T	0.00319337	9.58947e-24	7.18673e-13	3.36506e-09	9.10623e-11
2-162347978-A-G	0.0175044	1.07308e-21	1.656e-11	8.62723e-08	1.90041e-09
2-162348124-C-A	0.00296925	9.3918e-24	6.8477e-13	3.27592e-09	8.58685e-11
2-162348271-C-T	0.00618045	7.3593e-24	2.29152e-12	1.12314e-08	2.86774e-10
2-162350033-A-C	0.00626756	7.3847e-24	2.34548e-12	1.14997e-08	2.93563e-10
2-162350970-T-C	0.00294661	6.48803e-17	6.93582e-13	2.50493e-08	8.44804e-11
2-162351423-A-G	0.00466559	9.31444e-24	1.34704e-12	6.53535e-09	1.79037e-10
2-162352383-T-G	0.00479868	2.82488e-21	1.09839e-12	4.84973e-09	1.42091e-10
2-162352727-C-T	0.00402446	3.52238e-23	1.03601e-12	5.05311e-09	1.35908e-10
2-162352766-C-G	0.00320587	4.9749e-23	7.32297e-13	3.4472e-09	9.34593e-11
2-162353126-T-C	0.00392361	2.32274e-23	1.07525e-12	5.65721e-09	1.47133e-10
2-162354378-C-A	0.00343451	1.96836e-23	8.98022e-13	4.278e-09	1.13495e-10
2-162354716-T-A	0.00384106	7.247e-24	1.16382e-12	5.65063e-09	1.39322e-10
2-162354981-C-T	0.00438175	7.39185e-24	1.27153e-12	6.21746e-09	1.5978e-10
2-162355895-G-T	0.00317967	9.83765e-24	7.45579e-13	3.53851e-09	9.41852e-11
2-162357213-A-C	0.00293501	4.15371e-14	9.11741e-13	4.81252e-09	8.35877e-11
2-162358256-G-T	0.0137591	6.76708e-23	8.41819e-12	3.87893e-08	1.16228e-09
2-162358913-C-A	0.00293462	7.68983e-24	6.63843e-13	3.12595e-09	8.3375e-11
2-162359145-C-T	0.00293459	7.62758e-24	6.65994e-13	3.12287e-09	8.33048e-11
2-162359599-C-T	0.00293623	7.49055e-24	6.65526e-13	3.13081e-09	8.35864e-11
2-162359858-T-G	0.00330024	1.15799e-23	7.93057e-13	3.77219e-09	1.00274e-10
2-162361983-C-T	0.00711923	7.86406e-24	3.41845e-12	1.55645e-08	3.85726e-10
2-162362185-C-T	0.00308531	7.77366e-24	7.29521e-13	3.43165e-09	9.1379e-11
2-162362256-C-A	0.00352061	9.34829e-24	9.1221e-13	4.28374e-09	1.14011e-10
2-162363939-A-C	0.0145614	7.287e-23	9.22588e-12	4.24788e-08	1.27511e-09
2-162364478-G-A	0.00357266	9.56906e-24	9.36042e-13	4.39479e-09	1.16962e-10
2-162364948-C-T	0.00294612	8.12748e-24	6.65861e-13	3.13198e-09	8.35421e-11
2-162366276-A-C	0.00357103	9.56207e-24	9.35289e-13	4.39128e-09	1.16869e-10
2-162366758-A-G	0.00357266	9.56906e-24	9.36042e-13	4.39479e-09	1.16962e-10
2-162366992-T-C	0.003564	7.45543e-24	9.25232e-13	4.02558e-09	1.12584e-10
2-162368257-T-A	0.00298065	7.29351e-24	6.84802e-13	3.2228e-09	8.58548e-11
2-162368493-T-C	0.00312059	3.23009e-23	7.13688e-13	3.30247e-09	8.9521e-11
2-162371040-G-T	0.00646726	7.50437e-24	3.1405e-12	1.50927e-08	3.48543e-10
2-162372999-G-A	0.00304185	9.86397e-24	7.31757e-13	3.40915e-09	8.90457e-11
2-162373501-T-C	0.00370407	7.24527e-24	8.93111e-13	4.315e-09	1.17534e-10
2-162373675-C-T	0.00338803	8.40702e-24	8.56145e-13	4.02258e-09	1.06962e-10
2-162374123-A-G	0.00312953	8.94346e-24	7.39559e-13	3.47768e-09	9.31049e-11
2-162375223-T-C	0.00298187	7.25494e-24	6.85863e-13	3.23579e-09	8.64524e-11
2-162375684-T-C	0.0034694	9.1338e-24	8.89015e-13	4.17563e-09	1.11138e-10
2-162375773-G-A	0.00610437	7.37047e-24	3.12001e-12	1.48271e-08	3.57361e-10
2-162376016-A-G	0.00373373	1.15097e-22	9.45387e-13	4.35297e-09	1.13635e-10
2-162376300-T-C	0.00347697	9.16528e-24	8.92425e-13	4.19152e-09	1.1156e-10
2-162376305-T-C	0.00373445	1.14747e-22	9.4624e-13	4.35664e-09	1.13702e-10
2-162376447-C-A	0.0035401	7.25431e-24	8.57586e-13	4.0357e-09	1.10856e-10
2-162376509-C-T	0.00793875	3.60345e-23	3.67062e-12	1.70408e-08	4.61422e-10
2-162377927-C-T	0.00300743	7.36721e-24	6.96495e-13	3.27744e-09	8.7288e-11
2-162378104-A-C	0.00347675	9.16436e-24	8.92325e-13	4.19106e-09	1.11548e-10
2-162378161-A-T	0.00293673	7.68016e-24	6.63311e-13	3.12419e-09	8.32959e-11
2-162378699-C-T	0.00359822	9.30298e-24	9.51707e-13	4.46801e-09	1.18763e-10
2-162379458-A-G	0.00337674	7.23889e-24	8.19668e-13	3.69341e-09	1.03465e-10
2-162379765-C-G	0.00410839	1.32869e-22	1.1261e-12	5.05326e-09	1.33152e-10
2-162380492-T-C	0.00423084	1.48841e-22	1.18242e-12	5.29331e-09	1.39409e-10
2-162380709-G-A	0.00347675	9.16435e-24	8.92325e-13	4.19106e-09	1.11548e-10
2-162380880-C-G	0.00293772	7.58115e-09	7.75141e-13	6.61668e-09	8.67929e-11
2-162381697-C-T	0.00301686	7.82661e-24	6.93325e-13	3.30519e-09	8.74131e-11
2-162381913-G-A	0.00340548	7.26793e-24	9.03721e-13	4.35012e-09	1.13153e-10
2-162382608-A-C	0.00293587	7.69895e-24	6.68587e-13	3.12738e-09	8.33611e-11
2-162384196-A-T	0.00398367	1.73248e-23	1.17331e-12	5.29104e-09	1.43039e-10
2-162384337-T-G	0.00358352	2.5525e-16	1.6193e-12	3.75134e-09	9.21882e-11
2-162384634-C-A	0.00350294	4.8403e-23	1.0389e-12	4.96804e-09	1.24805e-10
2-162384777-C-G	0.00329935	1.15831e-23	7.92959e-13	3.77224e-09	1.00253e-10
2-162385012-C-A	0.00347675	9.16436e-24	8.92325e-13	4.19106e-09	1.11548e-10
2-162386598-C-T	0.00298847	7.25068e-24	6.89074e-13	3.25115e-09	8.68491e-11
2-162387131-C-A	0.00705677	7.79379e-24	3.36773e-12	1.5335e-08	3.7378e-10
2-162388320-G-T	0.00297022	5.8717e-23	7.37098e-13	3.42493e-09	8.931e-11
2-162388919-G-A	0.00336462	9.51103e-24	8.53237e-13	4.00878e-09	1.06739e-10
2-162390988-G-A	0.00331255	1.17074e-23	7.98172e-13	3.7977e-09	1.00924e-10
2-162391779-A-G	0.00305065	7.22749e-24	7.16442e-13	3.38211e-09	9.03142e-11
2-162392291-C-T	0.00296782	7.2955e-24	6.79597e-13	3.20528e-09	8.56152e-11
2-162392356-G-A	0.00353743	2.82368e-23	9.20364e-13	4.70446e-09	1.25556e-10
2-162393165-C-G	0.00359917	9.68239e-24	9.48273e-13	4.45177e-09	1.18477e-10
2-162393185-C-A	0.00298066	7.25762e-24	6.85191e-13	3.2326e-09	8.63722e-11
2-162394036-C-T	0.00298919	7.24496e-24	6.88957e-13	3.25088e-09	8.68734e-11
2-162394110-C-T	0.00723913	1.68263e-21	2.58116e-12	1.34288e-08	3.3808e-10
2-162394299-C-T	0.00364533	7.23455e-24	8.73047e-13	4.19762e-09	1.14647e-10
2-162394477-G-A	0.008488	8.4542e-24	4.97612e-12	2.40321e-08	5.61106e-10
2-162395440-C-T	0.00360808	9.72071e-24	9.52402e-13	4.471e-09	1.18988e-10
2-162395609-A-G	0.00332214	1.17978e-23	8.01982e-13	3.81623e-09	1.01413e-10
2-162395624-G-A	0.00298316	1.84041e-23	7.13145e-13	3.39319e-09	8.79025e-11
2-162397414-A-T	0.00365438	9.92111e-24	9.73977e-13	4.57151e-09	1.21659e-10
2-162399660-A-C	0.00318385	7.35792e-24	7.74907e-13	3.66116e-09	9.78302e-11
2-162399726-C-T	0.00297936	1.47478e-23	7.06013e-13	3.35489e-09	8.74108e-11
2-162400439-G-T	0.00365438	9.92111e-24	9.73977e-13	4.57151e-09	1.21659e-10
2-162400534-T-C	0.00372913	1.1168e-22	9.0498e-13	4.32889e-09	1.17077e-10
2-162401076-G-A	0.00301953	7.22841e-24	7.02319e-13	3.31437e-09	8.84882e-11
2-162401179-A-G	0.00322253	3.11096e-22	7.21884e-13	3.44456e-09	9.22862e-11
2-162401991-T-C	0.00380212	7.28069e-24	9.29135e-13	4.49448e-09	1.2259e-10
2-162402301-A-T	0.00332172	3.77453e-22	7.53246e-13	3.6051e-09	9.65696e-11
2-162402789-G-A	0.0034949	7.22569e-24	8.6804e-13	3.91179e-09	1.08987e-10
2-162402804-C-T	0.00328145	7.52006e-24	8.18984e-13	3.87085e-09	1.03476e-10
2-162404181-T-C	0.0054438	3.62286e-16	1.24372e-12	5.90946e-09	1.75699e-10
2-162404944-C-T	0.00362947	7.81392e-24	8.73322e-13	3.89719e-09	1.07649e-10
2-162408273-A-G	0.00324757	7.44132e-24	8.03175e-13	3.79596e-09	1.01491e-10
2-162408359-A-T	0.00309706	8.50713e-24	7.25305e-13	3.41137e-09	9.11993e-11
2-162409277-T-C	0.00324659	1.11132e-23	7.7313e-13	3.6759e-09	9.76944e-11
2-162410286-C-T	0.00302934	7.22583e-24	7.05748e-13	3.33216e-09	8.91166e-11
2-162410326-G-T	0.00306722	1.24937e-23	7.06267e-13	3.36795e-09	8.90916e-11
2-162410745-C-T	0.00377483	7.26157e-24	9.55383e-13	4.30302e-09	1.19052e-10
2-162413687-G-T	0.00320313	7.35755e-24	7.82941e-13	3.69979e-09	9.89142e-11
2-162413931-G-T	0.00296702	7.32321e-24	6.78627e-13	3.20018e-09	8.54355e-11
2-162414112-C-T	0.00386405	2.10396e-23	1.12465e-12	5.36243e-09	1.36091e-10
2-162414363-G-A	0.00327647	1.12934e-23	7.85147e-13	3.73509e-09	9.92331e-11
2-162415149-A-T	0.00294501	7.22613e-24	6.65259e-13	3.13899e-09	8.45862e-11
2-162415538-A-G	0.0030693	9.68979e-24	7.1207e-13	3.339e-09	8.90194e-11
2-162415696-T-A	0.00421745	1.03808e-23	1.31401e-12	5.98495e-09	1.62479e-10
2-162415951-T-C	0.00345927	9.09173e-24	8.84455e-13	4.15438e-09	1.10573e-10
2-162416711-A-G	0.00295128	5.01175e-23	7.14047e-13	3.34231e-09	8.74336e-11
2-162420414-C-G	0.00387499	1.09043e-23	1.07956e-12	5.06309e-09	1.34731e-10
2-162420522-T-G	0.00295618	7.30982e-24	6.73755e-13	3.17681e-09	8.48522e-11
2-162420906-C-T	0.00306841	7.22835e-24	7.23149e-13	3.41455e-09	9.12281e-11
2-162422218-C-A	0.00386448	1.08565e-23	1.07443e-12	5.03921e-09	1.34096e-10
2-162422563-C-A	0.00386448	1.08565e-23	1.07443e-12	5.03921e-09	1.34096e-10
2-162422570-G-A	0.00386448	1.08565e-23	1.07443e-12	5.03921e-09	1.34096e-10
2-162422815-T-C	0.00384306	1.07592e-23	1.06399e-12	4.99063e-09	1.32804e-10
2-162424411-T-C	0.00430825	1.69796e-22	1.20343e-12	5.44994e-09	1.42555e-10
2-162425043-G-C	0.00726859	2.48456e-23	3.22042e-12	1.46697e-08	4.12947e-10
2-162425866-T-A	0.00305908	7.22559e-24	7.19917e-13	3.37478e-09	9.07513e-11
2-162425979-T-C	0.00305033	7.22529e-24	7.15861e-13	3.35623e-09	9.02394e-11
2-162426386-A-G	0.00293448	1.12715e-23	6.66534e-13	3.15174e-09	8.3478e-11
2-162426500-T-C	0.00326115	8.07461e-24	8.0104e-13	3.9072e-09	1.02804e-10
2-162427066-A-T	0.00293756	1.07173e-23	6.72357e-13	3.15118e-09	8.41537e-11
2-162427451-C-T	0.00316346	1.96562e-23	7.32514e-13	3.40711e-09	9.20385e-11
2-162427836-T-G	0.00578419	1.95771e-21	1.79271e-12	9.0711e-09	2.31786e-10
2-162428040-G-A	0.00398482	1.14189e-23	1.13301e-12	5.31169e-09	1.41409e-10
2-162428463-G-A	0.00330674	1.13639e-23	7.97576e-13	3.74761e-09	1.00798e-10
2-162429297-G-A	0.00409271	1.34465e-22	1.1075e-12	4.98449e-09	1.32143e-10
2-162429673-C-A	0.00358021	7.24022e-24	8.59568e-13	4.12826e-09	1.11971e-10
2-162429882-T-G	0.00384756	1.07793e-23	1.06616e-12	5.0007e-09	1.33072e-10
2-162431168-C-T	0.00299116	8.18195e-24	6.95938e-13	3.25667e-09	8.62313e-11
2-162431689-T-C	0.0119586	5.05303e-21	5.58548e-12	3.22959e-08	7.82762e-10
2-162432138-T-A	0.00332154	1.17116e-23	8.03028e-13	3.82238e-09	1.01532e-10
2-162432632-G-C	0.00303455	7.23264e-24	7.09469e-13	3.32745e-09	8.93837e-11
2-162432788-T-C	0.00328432	1.1366e-23	7.88239e-13	3.7502e-09	9.96307e-11
2-162433927-T-G	0.00323224	1.08835e-23	7.67815e-13	3.65035e-09	9.7003e-11
2-162434429-A-G	0.0029617	8.17856e-24	6.69408e-13	3.15992e-09	8.41915e-11
2-162435107-C-T	0.00306025	7.22532e-24	7.20626e-13	3.37801e-09	9.08428e-11
2-162435471-G-A	0.00398708	1.14295e-23	1.13414e-12	5.31695e-09	1.41549e-10
2-162436193-C-T	0.0029345	2.16351e-23	6.66905e-13	3.13847e-09	8.36209e-11
2-162436458-G-A	0.00304018	7.22991e-24	7.11973e-13	3.33874e-09	8.97165e-11
2-162437851-G-A	0.00673902	7.69479e-24	3.24713e-12	1.62897e-08	3.77087e-10
2-162438559-A-T	0.0187836	1.17628e-21	1.78113e-11	9.69068e-08	2.22595e-09
2-162439837-T-C	0.00309275	7.38247e-24	7.17049e-13	3.37264e-09	9.17558e-11
2-162440331-C-T	0.00884804	8.33692e-24	5.38271e-12	2.60517e-08	5.94154e-10
2-162440961-T-A	0.00296607	8.23717e-24	6.70757e-13	3.16713e-09	8.43756e-11
2-162441147-A-G	0.00372103	7.24616e-24	9.62202e-13	4.75982e-09	1.21227e-10
2-162441670-C-A	0.00296885	7.64434e-24	6.88739e-13	3.17717e-09	8.48229e-11
2-162442773-T-C	0.00296547	8.23357e-24	6.70627e-13	3.16655e-09	8.43561e-11
2-162442823-A-T	0.00307895	7.22612e-24	7.29434e-13	3.3944e-09	9.19299e-11
2-162442963-C-T	0.00307779	7.22604e-24	7.29134e-13	3.39334e-09	9.188e-11
2-162443272-A-G	0.00324904	7.80844e-24	7.75589e-13	3.76098e-09	9.9924e-11
2-162444752-T-C	0.00296664	8.24047e-24	6.70876e-13	3.16765e-09	8.43936e-11
2-162445184-G-A	0.00313643	2.83342e-21	6.78371e-13	3.32765e-06	8.77437e-11
2-162445728-T-C	0.00298996	7.6779e-24	6.6735e-13	3.1431e-09	8.38578e-11
2-162445825-T-C	0.00396519	1.13189e-23	1.12401e-12	5.26992e-09	1.40233e-10
2-162447854-A-G	0.00323106	7.42253e-24	8.15809e-13	3.9316e-09	1.00797e-10
2-162447942-C-T	0.00927554	8.32759e-22	4.28028e-12	1.98621e-08	5.0913e-10
2-162449213-T-A	0.00342338	1.88962e-22	1.07978e-12	4.96014e-09	1.26221e-10
2-162451096-A-T	0.00384756	1.07793e-23	1.06616e-12	5.0007e-09	1.33072e-10
2-162451692-T-C	0.00385781	1.08259e-23	1.07115e-12	5.02392e-09	1.3369e-10
2-162451693-A-G	0.00341381	1.93794e-22	1.07217e-12	4.9364e-09	1.25442e-10
2-162452034-C-T	0.00305716	2.18805e-23	7.6e-13	3.62812e-09	9.2539e-11
2-162452158-G-A	0.00384756	1.07793e-23	1.06616e-12	5.0007e-09	1.33072e-10
2-162453904-C-T	0.0034177	1.8842e-22	1.07528e-12	4.95057e-09	1.25746e-10
2-162454206-C-T	0.00323939	1.13738e-22	9.48166e-13	4.35824e-09	1.11926e-10
2-162454692-T-C	0.00329149	1.30195e-22	9.86018e-13	4.52553e-09	1.16004e-10
2-162455922-G-A	0.0030165	1.68898e-23	6.81472e-13	3.18836e-09	8.61715e-11
2-162456041-T-G	0.00320163	1.258e-22	9.18187e-13	4.23563e-09	1.08606e-10
2-162456079-T-C	0.00296253	8.18644e-24	6.6962e-13	3.16095e-09	8.42223e-11
2-162456597-G-T	0.00315717	1.11428e-22	8.83378e-13	4.09058e-09	1.05123e-10
2-162457819-A-G	0.00294029	1.01009e-23	6.6326e-13	3.12193e-09	8.33843e-11
2-162458099-A-G	0.00321509	1.07751e-22	9.30712e-13	4.28117e-09	1.1004e-10
2-162458430-T-C	0.0036091	7.33697e-24	9.53505e-13	4.82159e-09	1.20422e-10
2-162459293-T-C	0.00293644	7.75269e-24	6.69035e-13	3.12796e-09	8.33776e-11
2-162459955-G-A	0.00365321	9.32236e-24	9.92068e-13	4.65618e-09	1.23685e-10
2-162459962-C-T	0.00522671	1.54851e-23	1.68872e-12	7.7069e-09	2.18107e-10
2-162460333-G-A	0.00316009	1.12041e-22	8.85557e-13	4.09305e-09	1.05356e-10
2-162460518-G-A	0.00331861	1.16634e-23	8.01373e-13	3.81326e-09	1.01335e-10
2-162460915-G-A	0.00295983	7.24522e-24	6.75307e-13	3.1784e-09	8.47072e-11
2-162461023-A-T	0.00791411	5.55399e-23	3.61867e-12	1.68004e-08	4.55464e-10
2-162461061-A-G	0.00295542	8.09088e-24	6.67564e-13	3.1499e-09	8.39372e-11
2-162462176-C-T	0.00361927	9.41661e-24	9.46382e-13	4.44138e-09	1.19159e-10
2-162462621-T-A	0.00310792	9.73858e-23	8.46817e-13	3.92689e-09	1.01216e-10
2-162463043-C-T	0.00300422	6.94302e-23	7.65687e-13	3.56199e-09	9.25363e-11
2-162463908-A-C	0.00295542	8.09088e-24	6.67564e-13	3.1499e-09	8.39372e-11
2-162464003-C-G	0.00295542	8.09088e-24	6.67564e-13	3.1499e-09	8.39372e-11
2-162464201-A-G	0.00384744	1.07788e-23	1.0661e-12	5.00044e-09	1.33065e-10
2-162464504-C-T	0.00304664	8.0194e-23	8.00059e-13	3.71779e-09	9.62539e-11
2-162464798-C-T	0.00295545	8.08776e-24	6.67534e-13	3.14964e-09	8.39343e-11
2-162465025-G-A	0.00295589	8.09415e-24	6.6766e-13	3.15033e-09	8.39519e-11
2-162465382-A-G	0.00614228	7.56299e-23	2.71088e-12	1.27316e-08	3.34303e-10
2-162465957-T-A	0.00295542	8.09088e-24	6.67564e-13	3.1499e-09	8.39372e-11
2-162466097-C-T	0.00710317	4.56775e-23	3.01516e-12	1.40193e-08	3.79369e-10
2-162466143-T-C	0.00295542	8.09088e-24	6.67564e-13	3.1499e-09	8.39372e-11
2-162466195-T-C	0.00295589	8.09415e-24	6.6766e-13	3.15033e-09	8.39519e-11
2-162466275-T-A	0.00296383	7.37303e-24	6.68156e-13	3.14476e-09	8.40306e-11
2-162466283-C-T	0.00296325	8.19601e-24	6.69837e-13	3.16212e-09	8.4252e-11
2-162466340-C-T	0.00381606	1.06329e-23	1.03516e-12	5.07189e-09	1.30448e-10
2-162466846-G-A	0.00295542	8.09088e-24	6.67564e-13	3.1499e-09	8.39372e-11
2-162466871-T-G	0.00295455	8.07816e-24	6.67317e-13	3.14853e-09	8.39027e-11
2-162467083-G-C	0.00322936	1.32272e-22	9.36573e-13	4.32892e-09	1.10826e-10
2-162467513-C-T	0.0030766	7.88152e-24	7.23317e-13	3.38545e-09	8.87577e-11
2-162468354-A-C	0.00295724	8.11347e-24	6.68049e-13	3.15247e-09	8.4006e-11
2-162468458-A-T	0.0029563	8.1037e-24	6.6782e-13	3.1513e-09	8.39727e-11
2-162468636-T-C	0.00362188	7.23964e-24	8.71849e-13	4.20352e-09	1.13767e-10
2-162468789-C-T	0.00306902	2.22839e-23	7.65343e-13	3.6527e-09	9.32626e-11
2-162468827-G-A	0.00295501	8.08468e-24	6.67445e-13	3.14924e-09	8.39207e-11
2-162468948-C-T	0.00295675	8.11016e-24	6.6795e-13	3.15202e-09	8.39908e-11
2-162469293-G-C	0.00322553	1.10418e-22	9.37843e-13	4.31256e-09	1.10821e-10
2-162469314-A-G	0.00428919	7.23561e-15	9.04191e-13	4.2382e-09	1.23921e-10
2-162469592-C-T	0.00302585	7.74328e-24	7.04361e-13	3.31417e-09	8.82644e-11
2-162469726-T-C	0.00296544	8.22481e-24	6.70505e-13	3.16567e-09	8.4343e-11
2-162469841-C-T	0.00346088	1.21551e-23	8.56125e-13	4.07329e-09	1.08482e-10
2-162469854-G-A	0.00430515	7.30732e-15	9.06253e-13	4.25965e-09	1.24655e-10
2-162469864-G-A	0.00424158	6.66913e-15	8.91304e-13	4.18569e-09	1.22278e-10
2-162469879-A-G	0.0042254	6.41883e-15	8.87265e-13	4.16687e-09	1.21648e-10
2-162470298-G-T	0.00898128	8.49246e-24	5.45547e-12	2.73314e-08	6.15299e-10
2-162470315-T-C	0.00295675	8.11016e-24	6.6795e-13	3.15202e-09	8.39908e-11
2-162470342-G-C	0.00320656	1.28329e-22	9.21513e-13	4.25037e-09	1.08969e-10
2-162470711-T-C	0.00361965	2.35942e-22	1.22815e-12	5.62026e-09	1.4276e-10
2-162470712-T-C	0.0036347	2.41309e-22	1.23979e-12	5.6721e-09	1.44023e-10
2-162470757-C-T	0.00295724	8.11347e-24	6.68049e-13	3.15247e-09	8.4006e-11
2-162470769-G-A	0.00295958	8.14622e-24	6.68736e-13	3.15619e-09	8.41008e-11
2-162470905-A-C	0.00296642	8.23755e-24	6.70807e-13	3.16728e-09	8.43841e-11
2-162471054-T-C	0.0029572	8.11664e-24	6.68082e-13	3.15274e-09	8.40091e-11
2-162471148-C-G	0.0029467	7.9531e-24	6.65188e-13	3.13643e-09	8.36e-11
2-162471692-C-A	0.00298752	8.08214e-24	6.79918e-13	3.19953e-09	8.55187e-11
2-162471693-T-C	0.00298751	8.08216e-24	6.79916e-13	3.19952e-09	8.55184e-11
2-162471719-C-T	0.00300164	8.08751e-24	6.85258e-13	3.25191e-09	8.62068e-11
2-162472928-G-A	0.00320135	1.23785e-22	9.16102e-13	4.2372e-09	1.08625e-10
2-162473584-A-T	0.00321663	1.0822e-22	9.31276e-13	4.28352e-09	1.10117e-10
2-162474858-C-T	0.00313066	1.03917e-22	8.63731e-13	4.0026e-09	1.03022e-10
2-162474885-T-G	0.00323477	1.15472e-22	9.44032e-13	4.3398e-09	1.115e-10
2-162475166-A-G	0.00296051	8.12772e-24	6.69153e-13	3.15876e-09	8.41534e-11
2-162477783-T-G	0.00340451	8.13353e-24	8.832e-13	4.07059e-09	1.09922e-10
2-162477971-T-A	0.00364733	9.89024e-24	9.70656e-13	4.55604e-09	1.21248e-10
2-162478172-T-C	0.00340451	8.13353e-24	8.832e-13	4.07059e-09	1.09922e-10
2-162478378-A-G	0.00519851	1.34764e-21	2.50229e-12	1.04933e-08	2.2321e-10
2-162478712-A-G	0.00302076	7.42835e-24	6.98633e-13	3.2874e-09	8.75597e-11
2-162478999-T-C	0.00315711	1.11493e-22	8.83363e-13	4.08969e-09	1.05207e-10
2-162479243-A-T	0.00311633	9.87201e-23	8.5136e-13	3.95541e-09	1.01983e-10
2-162479527-G-C	0.00328241	1.28172e-22	9.79246e-13	4.50222e-09	1.15388e-10
2-162479827-T-C	0.00323137	1.15038e-22	9.38577e-13	4.33296e-09	1.11589e-10
2-162479828-T-C	0.00313614	1.04823e-22	8.6554e-13	4.01919e-09	1.0376e-10
2-162480144-T-G	0.00374237	1.03075e-23	1.01551e-12	4.76494e-09	1.26802e-10
2-162480404-G-A	0.0073563	1.14502e-23	2.97748e-12	1.56303e-08	3.76558e-10
2-162480459-T-A	0.00382055	1.92871e-15	7.92253e-13	3.72176e-09	1.0632e-10
2-162480693-A-G	0.00440518	8.47855e-23	1.74002e-12	9.43827e-09	1.00428e-10
2-162480813-G-A	0.00338631	1.23836e-23	8.27188e-13	3.99262e-09	1.0467e-10
2-162481079-G-A	0.00819819	1.30651e-23	3.3634e-12	1.47967e-08	4.34146e-10
2-162481526-C-A	0.00311946	1.99363e-23	7.11279e-13	3.33353e-09	9.12299e-11
2-162481916-T-C	0.0357845	1.26689e-23	4.96461e-11	2.32542e-07	5.26906e-09
2-162481924-T-C	0.00341407	1.24367e-23	8.4017e-13	4.00397e-09	1.06291e-10
2-162482305-A-C	0.00294729	7.22726e-24	6.69726e-13	3.1523e-09	8.40287e-11
2-162482402-G-A	0.00439202	1.33896e-23	1.34356e-12	6.29047e-09	1.67477e-10
2-162482662-A-G	0.00296771	8.20273e-24	6.80896e-13	3.2463e-09	8.39895e-11
2-162483123-G-A	0.00393598	1.62425e-22	1.44318e-12	6.71994e-09	1.6746e-10
2-162483134-C-T	0.00306583	8.27662e-23	8.13189e-13	3.77687e-09	9.83085e-11
2-162483255-A-G	0.00353243	9.53647e-23	1.13871e-12	5.30461e-09	1.33476e-10
2-162483284-C-A	0.00429485	8.71296e-24	1.28053e-12	6.65059e-09	1.55666e-10
2-162483877-G-A	0.00349249	1.31637e-23	8.72569e-13	4.16163e-09	1.10445e-10
2-162484056-C-G	0.00318383	1.03738e-23	7.49872e-13	3.56417e-09	9.46656e-11
2-162484455-A-G	0.00391942	7.3197e-24	1.04667e-12	5.20534e-09	1.31988e-10
2-162484616-G-T	0.00370146	1.01268e-23	9.96101e-13	4.67455e-09	1.24399e-10
2-162484699-G-T	0.00370146	1.01268e-23	9.96101e-13	4.67455e-09	1.24399e-10
2-162485382-T-C	0.00315945	1.85259e-23	9.51352e-13	5.01288e-09	8.34495e-11
2-162485898-C-T	0.00345257	7.25894e-24	8.48976e-13	4.1658e-09	1.06964e-10
2-162486114-A-G	0.00335067	1.1846e-23	8.30767e-13	3.87721e-09	1.02976e-10
2-162486602-C-T	0.00316118	1.08698e-22	8.87733e-13	4.1105e-09	1.05871e-10
2-162486638-T-C	0.00328922	7.51693e-24	7.89032e-13	3.84686e-09	9.97011e-11
2-162486815-G-A	0.0032198	7.61072e-24	8.1232e-13	3.86701e-09	1.0258e-10
2-162486972-C-T	0.00296762	1.50182e-23	6.76956e-13	3.19464e-09	8.53554e-11
2-162487455-T-C	0.00382369	2.062e-23	1.11094e-12	5.29428e-09	1.34385e-10
2-162487554-T-G	0.00320856	1.24569e-22	9.2004e-13	4.25561e-09	1.09413e-10
2-162487929-T-G	0.00294188	7.22536e-24	6.67245e-13	3.1407e-09	8.37298e-11
2-162488054-G-T	0.00397099	5.3558e-22	9.56873e-13	4.00238e-09	4.4227e-10
2-162488633-T-C	0.00321438	7.50345e-24	7.54563e-13	3.68232e-09	9.50602e-11
2-162488717-G-A	0.00318513	7.56754e-24	7.43756e-13	3.62274e-09	9.36831e-11
2-162488774-G-A	0.00362262	1.09079e-22	1.2025e-12	5.64274e-09	1.40915e-10
2-162488837-C-T	0.00469064	1.49208e-23	1.50732e-12	7.0509e-09	1.8774e-10
2-162489385-T-C	0.00383783	1.02049e-23	1.08397e-12	4.88004e-09	1.34984e-10
2-162489987-T-C	0.00371746	7.23971e-24	9.57828e-13	4.73987e-09	1.20774e-10
2-162490053-T-C	0.0037652	1.26866e-22	1.31113e-12	6.13359e-09	1.53335e-10
2-162490229-T-C	0.00299777	6.41127e-23	7.60985e-13	3.54404e-09	9.23241e-11
2-162490684-G-C	0.00366298	2.79162e-23	9.54806e-13	4.29107e-09	1.15912e-10
2-162491176-G-T	0.00340256	7.82231e-24	8.90947e-13	4.11988e-09	1.10673e-10
2-162492491-T-C	0.00294833	7.88983e-24	6.65757e-13	3.14042e-09	8.36701e-11
2-162493560-G-T	0.00381171	1.02892e-23	1.07557e-12	4.87069e-09	1.33821e-10
2-162493653-A-G	0.0048359	1.37574e-23	1.55752e-12	7.40696e-09	2.03082e-10
2-162493701-A-G	0.00656711	2.70773e-23	2.628e-12	1.22309e-08	3.3167e-10
2-162494138-G-A	0.00298971	8.58654e-24	6.78516e-13	3.20785e-09	8.5411e-11
2-162494721-A-T	0.00295792	1.14757e-23	6.65199e-13	3.12928e-09	8.39876e-11
2-162495104-A-G	0.00663005	2.75161e-23	2.6713e-12	1.24308e-08	3.37133e-10
2-162495284-A-G	0.00296281	3.4886e-23	7.29525e-13	3.40994e-09	8.87099e-11
2-162495428-G-T	0.00296327	9.37994e-24	6.70007e-13	3.16614e-09	8.45344e-11
2-162495504-T-C	0.00293471	7.57321e-24	6.65736e-13	3.1251e-09	8.32879e-11
2-162496061-C-T	0.00380026	1.0344e-23	1.06285e-12	4.98607e-09	1.32256e-10
2-162496210-G-A	0.00645174	4.24915e-23	3.72277e-12	1.73109e-08	4.23597e-10
2-162496405-G-C	0.00311739	9.68694e-24	7.24904e-13	3.44144e-09	9.14398e-11
2-162497333-T-C	0.00299365	7.33323e-24	6.91315e-13	3.25323e-09	8.66524e-11
2-162497499-G-A	0.00316365	3.7413e-23	7.13529e-13	3.34108e-09	9.13018e-11
2-162497621-G-A	0.00425828	1.65507e-23	1.23267e-12	5.92742e-09	1.65686e-10
2-162498494-G-T	0.00330352	8.29423e-24	8.2968e-13	3.80786e-09	1.03572e-10
2-162498555-C-T	0.0132382	5.13533e-23	8.30534e-12	3.9007e-08	1.07735e-09
2-162499251-A-G	0.00368515	7.24365e-24	1.15834e-12	5.7178e-09	1.41061e-10
2-162499369-T-C	0.00295706	7.22693e-24	6.75017e-13	3.15856e-09	8.46222e-11
2-162499884-C-T	0.00315878	8.0714e-24	7.62691e-13	3.58651e-09	9.54598e-11
2-162500726-G-A	0.020177	1.19747e-22	1.60647e-11	7.36576e-08	2.27269e-09
2-162500888-G-A	0.00312056	7.23329e-24	7.16453e-13	3.4229e-09	9.29872e-11
2-162501411-G-T	0.00431902	1.20395e-23	1.31918e-12	6.17785e-09	1.64115e-10
2-162502027-T-G	0.00898052	6.44575e-22	3.25531e-12	1.20288e-08	3.21465e-09
2-162502704-A-G	0.00567654	1.8769e-23	2.17097e-12	9.47167e-09	2.68769e-10
2-162502814-C-T	0.00548903	7.87911e-24	2.18013e-12	1.06647e-08	2.50029e-10
2-162503054-C-T	0.0191164	1.16269e-22	1.46292e-11	6.71238e-08	2.06194e-09
2-162505175-G-A	0.00858209	8.76042e-24	2.85454e-12	1.29081e-08	4.08233e-10
2-162505318-T-A	0.00983133	1.98948e-23	5.05751e-12	2.65707e-08	6.32037e-10
2-162505368-C-T	0.00297525	7.31586e-24	7.05553e-13	3.29846e-09	8.73395e-11
2-162505438-T-A	0.00924867	1.85046e-23	4.56388e-12	2.39206e-08	5.70533e-10
2-162505895-G-A	0.00855739	1.72544e-23	3.98117e-12	2.11213e-08	4.98845e-10
2-162505920-T-C	0.0036515	8.02891e-24	8.20905e-13	3.81095e-09	1.08633e-10
2-162506706-G-A	0.00333548	9.017e-24	8.40439e-13	3.7997e-09	1.05096e-10
2-162506714-C-A	0.00343873	1.01935e-23	7.53822e-13	3.5416e-09	9.8837e-11
2-162506851-G-A	0.00336943	1.06709e-23	7.35613e-13	3.46649e-09	9.60789e-11
2-162506914-G-T	0.00294996	2.16554e-23	7.07567e-13	3.35501e-09	8.66459e-11
2-162507232-G-A	0.00338189	1.05971e-23	7.39055e-13	3.47292e-09	9.65936e-11
2-162508023-A-T	0.0093103	1.86503e-23	4.61516e-12	2.41957e-08	5.76923e-10
2-162508467-A-C	0.0165001	1.36269e-23	7.71304e-12	3.42066e-08	1.14334e-09
2-162508492-C-T	0.0090093	1.83254e-23	4.34156e-12	2.30878e-08	5.43757e-10
2-162509618-A-G	0.0175458	1.42711e-23	8.47054e-12	3.74745e-08	1.25804e-09
2-162509833-G-A	0.00466685	1.74286e-23	1.41561e-12	6.85216e-09	1.79248e-10
2-162510784-C-T	0.00485919	1.87615e-23	1.5155e-12	7.34253e-09	1.9194e-10
2-162511183-G-T	0.0029916	7.33486e-24	6.86607e-13	3.23123e-09	8.60756e-11
2-162511648-C-A	0.00350537	7.71023e-24	8.85315e-13	3.97274e-09	1.11382e-10
2-162511769-C-T	0.0047872	1.82578e-23	1.47778e-12	7.15738e-09	1.87148e-10
2-162512097-T-C	0.00469548	1.76244e-23	1.4303e-12	6.92427e-09	1.81115e-10
2-162513955-T-A	0.00789098	1.56831e-23	3.47549e-12	1.83621e-08	4.35473e-10
2-162514030-A-C	0.00571606	1.8977e-23	2.19768e-12	9.58396e-09	2.72049e-10
2-162514189-C-T	0.00340312	1.04531e-23	7.44425e-13	3.4947e-09	9.74129e-11
2-162514722-A-G	0.00782669	1.55448e-23	3.42754e-12	1.81027e-08	4.2957e-10
2-162514933-A-G	0.00850899	1.71394e-23	3.94337e-12	2.09169e-08	4.94124e-10
2-162514943-T-C	0.00567076	1.72679e-22	1.75405e-12	8.81354e-09	2.52278e-10
2-162515377-A-C	0.00537925	2.42415e-23	1.8076e-12	8.84499e-09	2.28557e-10
2-162515529-G-C	0.00487934	2.01132e-23	1.55867e-12	7.76438e-09	1.96394e-10
2-162517066-A-T	0.0044903	7.64618e-24	1.06951e-12	5.00928e-09	1.45581e-10
2-162517414-G-A	0.00331071	1.11235e-23	7.21201e-13	3.3874e-09	9.38544e-11
2-162518067-G-A	0.00301344	1.99214e-23	6.64738e-13	3.12847e-09	8.41534e-11
2-162518527-A-G	0.00331608	1.10826e-23	7.22509e-13	3.39344e-09	9.4057e-11
2-162519958-T-C	0.0179463	3.08692e-23	1.50485e-11	6.2836e-08	1.47925e-09
2-162520603-A-C	0.00564054	7.24087e-24	1.48242e-12	6.90974e-09	2.05613e-10
2-162520739-A-G	0.00474833	1.90526e-23	1.4674e-12	7.19441e-09	1.85264e-10
2-162520995-C-T	0.00431132	9.49534e-24	1.17947e-12	5.66869e-09	1.51282e-10
2-162521838-A-C	0.00474123	7.47067e-24	1.15418e-12	5.40208e-09	1.58031e-10
2-162523250-T-G	0.00328463	1.13475e-23	7.15072e-13	3.35911e-09	9.28958e-11
2-162523469-C-T	0.00321315	9.47194e-24	7.62039e-13	3.63329e-09	9.61237e-11
2-162524262-A-G	0.00300804	7.24624e-24	7.25151e-13	3.39161e-09	8.96545e-11
2-162525289-T-A	0.00323563	9.49096e-24	7.08107e-13	3.30703e-09	9.16826e-11
2-162525626-A-G	0.00682816	3.77117e-23	2.70558e-12	1.33097e-08	3.42239e-10
2-162525722-T-C	0.00659861	3.54115e-23	2.55375e-12	1.25542e-08	3.23021e-10
2-162526164-A-T	0.0082942	1.66311e-23	3.77968e-12	2.00209e-08	4.73584e-10
2-162526493-G-A	0.0030266	9.0564e-24	7.00537e-13	3.28448e-09	8.73513e-11
2-162526515-A-G	0.003248	1.17002e-23	7.06526e-13	3.31967e-09	9.1553e-11
2-162527041-G-A	0.00323065	1.18905e-23	7.02621e-13	3.30167e-09	9.09316e-11
2-162527920-T-C	0.00436379	9.48342e-24	1.20319e-12	5.7848e-09	1.54351e-10
2-162528502-G-A	0.00328922	1.13007e-23	7.16151e-13	3.36409e-09	9.3065e-11
2-162529520-A-T	0.00822545	1.61368e-23	3.74577e-12	1.95406e-08	4.68553e-10
2-162529824-C-T	0.00448393	7.64783e-24	1.06766e-12	5.00074e-09	1.453e-10
2-162529876-T-A	0.00665266	3.59477e-23	2.58919e-12	1.27305e-08	3.27506e-10
2-162530463-A-C	0.00337214	1.03083e-23	8.26253e-13	3.95332e-09	1.04306e-10
2-162530556-G-A	0.00749	1.44978e-23	3.19956e-12	1.66208e-08	4.00359e-10
2-162531414-G-A	0.0061851	3.12862e-23	2.33705e-12	1.17604e-08	2.94431e-10
2-162535892-G-T	0.0118709	1.01292e-22	6.88556e-12	3.45759e-08	8.68885e-10
2-162536251-T-C	0.00358856	8.09372e-24	8.03902e-13	3.72393e-09	1.0592e-10
2-162536339-G-A	0.00296482	7.27415e-24	6.76828e-13	3.1855e-09	8.48929e-11
2-162537729-C-T	0.0065431	7.27439e-24	1.84485e-12	8.59663e-09	2.59894e-10
2-162538332-C-T	0.00295362	7.24658e-24	6.72024e-13	3.16305e-09	8.43075e-11
2-162538526-G-A	0.00373655	4.87216e-23	9.6948e-13	4.33351e-09	1.1434e-10
2-162538703-G-A	0.00610729	1.17326e-23	2.25461e-12	1.17419e-08	2.8282e-10
2-162538852-T-A	0.00295341	7.24613e-24	6.71936e-13	3.16264e-09	8.42968e-11
2-162539026-C-A	0.00295748	7.25551e-24	6.73687e-13	3.17082e-09	8.45097e-11
2-162539200-C-T	0.00313705	1.56012e-23	6.83853e-13	3.21646e-09	8.77878e-11
2-162539784-A-G	0.00662585	7.28601e-24	1.87943e-12	8.75635e-09	2.65024e-10
2-162539813-A-G	0.00301829	7.25337e-24	7.06517e-13	3.31502e-09	8.73423e-11
2-162539839-C-T	0.00662461	7.28614e-24	1.87873e-12	8.75307e-09	2.64925e-10
2-162540475-T-C	0.00665845	7.28974e-24	1.89221e-12	8.81528e-09	2.66951e-10
2-162540752-A-G	0.00350601	9.85036e-24	7.71278e-13	3.61883e-09	1.01481e-10
2-162541011-T-G	0.00356987	8.1441e-24	7.98375e-13	3.69907e-09	1.05111e-10
2-162541068-T-C	0.00705508	7.34944e-24	2.06256e-12	9.60177e-09	2.92142e-10
2-162541121-A-G	0.00293789	7.22568e-24	6.65084e-13	3.13058e-09	8.34727e-11
2-162541293-T-C	0.00701556	4.15327e-23	2.85228e-12	1.39824e-08	3.6118e-10
2-162541967-A-T	0.00295341	7.24613e-24	6.71936e-13	3.16264e-09	8.42968e-11
2-162542239-G-A	0.00293789	7.22568e-24	6.65084e-13	3.13058e-09	8.34727e-11
2-162542260-A-G	0.00293789	7.22568e-24	6.65084e-13	3.13058e-09	8.34727e-11
2-162542931-A-G	0.00397046	6.26816e-23	1.0278e-12	5.15766e-09	1.33491e-10
2-162543101-A-G	0.0036	9.16667e-24	9.71307e-13	4.55943e-09	1.21123e-10
2-162543821-C-T	0.00569878	2.61601e-23	1.99896e-12	9.82407e-09	2.52626e-10
2-162544215-T-C	0.00638036	7.25478e-24	1.77794e-12	8.28756e-09	2.49962e-10
2-162544670-C-G	0.00344544	8.48739e-24	7.63475e-13	3.54529e-09	9.99403e-11
2-162544835-T-C	0.00295703	7.25443e-24	6.73492e-13	3.16991e-09	8.4486e-11
2-162545061-A-G	0.00295341	7.24613e-24	6.71936e-13	3.16264e-09	8.42968e-11
2-162545175-G-A	0.00348263	9.93248e-24	7.65309e-13	3.59123e-09	1.00578e-10
2-162546222-C-T	0.00417898	1.25043e-23	1.25377e-12	5.87349e-09	1.56221e-10
2-162546714-A-T	0.00625952	3.49617e-23	2.36673e-12	1.15433e-08	2.999e-10
2-162546793-A-G	0.00613552	7.23267e-24	1.67645e-12	7.81408e-09	2.35011e-10
2-162546958-T-C	0.0119439	1.02406e-22	6.95629e-12	3.49346e-08	8.77803e-10
2-162547241-C-G	0.00561455	7.22524e-24	2.47386e-09	6.83401e-09	2.14027e-10
2-162547313-C-T	0.00354097	9.66865e-24	7.8038e-13	3.66004e-09	1.02866e-10
2-162547345-G-A	0.00348085	9.94825e-24	7.64125e-13	3.58496e-09	1.00425e-10
2-162547496-A-C	0.00348232	9.95377e-24	7.64605e-13	3.58718e-09	1.00494e-10
2-162548373-G-T	0.00589731	7.24253e-24	3.09667e-09	7.36894e-09	2.32379e-10
2-162549018-T-G	0.00298563	1.05553e-23	6.67844e-13	3.13379e-09	8.4535e-11
2-162549355-G-A	0.00296569	7.2929e-24	6.70482e-13	3.19197e-09	8.50331e-11
2-162550503-G-A	0.00367202	7.93013e-24	8.28688e-13	3.8325e-09	1.09549e-10
2-162550555-T-C	0.00345043	1.01378e-23	7.5676e-13	3.55098e-09	9.92825e-11
2-162551326-G-T	0.00301027	7.34119e-24	7.22968e-13	3.51145e-09	8.92806e-11
2-162551742-A-G	0.00308797	8.14063e-24	6.86464e-13	7.02463e-09	8.63545e-11
2-162551976-C-T	0.0124479	1.10215e-22	7.45257e-12	3.74516e-08	9.40363e-10
2-162552065-G-C	0.0126312	1.13113e-22	7.6363e-12	3.83837e-08	9.63523e-10
2-162552264-C-A	0.00487111	2.00406e-23	1.55658e-12	7.82165e-09	1.95965e-10
2-162552959-C-T	0.00348086	9.95964e-24	7.64913e-13	3.58864e-09	1.00509e-10
2-162553018-T-C	0.00301154	7.41517e-24	6.9601e-13	3.27512e-09	8.7257e-11
2-162553120-A-T	0.00350621	9.83108e-24	7.71709e-13	3.62003e-09	1.01532e-10
2-162554542-T-C	0.00500125	2.10577e-23	1.62842e-12	8.19485e-09	2.05005e-10
2-162555020-A-G	0.00293741	9.74392e-24	6.64546e-13	3.14089e-09	8.33932e-11
2-162559937-G-A	0.00398501	8.89375e-24	9.20481e-13	4.42638e-09	1.37618e-10
2-162744043-C-T	0.0032363	8.01396e-24	9.79644e-13	4.95508e-09	8.49758e-11

## Sheet: Hypothyroidism
Allele	PIP	CS1 PP	CS2 PP	CS3 PP
2-161800017-C-G	0.000899904	6.40405e-11	7.58296e-09	8.16104e-07
2-161800123-G-A	0.000608508	3.60301e-11	4.34669e-09	4.81187e-07
2-161800391-T-C	0.000652405	4.68896e-11	1.07307e-08	4.96001e-07
2-161800906-C-T	0.000586906	3.56934e-11	4.19449e-09	4.58983e-07
2-161801246-A-G	0.000668353	3.79714e-11	5.13839e-09	5.49869e-07
2-161801445-A-C	0.000809842	7.72309e-11	1.57259e-08	6.28252e-07
2-161801627-A-G	0.000631133	4.46493e-11	4.69037e-09	4.92474e-07
2-161801818-T-C	0.000729254	4.318e-11	5.58398e-09	6.14413e-07
2-161801956-A-T	0.000819324	6.78625e-11	6.93899e-09	7.79626e-07
2-161802038-C-T	0.000645691	4.49565e-11	4.76758e-09	5.3676e-07
2-161802202-A-T	0.00150199	8.86877e-11	1.84319e-08	2.02342e-06
2-161802348-G-A	0.00769444	1.92634e-09	2.05919e-07	2.18915e-05
2-161802470-T-A	0.000893514	6.33856e-11	7.50467e-09	8.07849e-07
2-161802541-A-G	0.000588385	3.60059e-11	4.20389e-09	4.57231e-07
2-161802733-G-A	0.000749945	5.49481e-11	5.98728e-09	6.29127e-07
2-161802864-C-G	0.000895241	6.35623e-11	7.5258e-09	8.10077e-07
2-161803038-A-T	0.000698897	5.73508e-11	5.69005e-09	5.95036e-07
2-161803542-C-A	0.00070149	3.56435e-11	5.32664e-09	5.28719e-07
2-161803564-A-G	0.000838251	5.50829e-11	7.53242e-09	8.07438e-07
2-161803694-C-T	0.000601804	3.55601e-11	4.33389e-09	4.83042e-07
2-161803848-T-C	0.0019007	2.54652e-10	2.56189e-08	2.73384e-06
2-161803959-C-T	0.00059329	3.78279e-11	4.23403e-09	4.69455e-07
2-161804044-T-C	0.000623168	4.26355e-11	4.57151e-09	5.11065e-07
2-161804284-G-A	0.000666155	4.98885e-11	5.13195e-09	5.30101e-07
2-161804610-C-T	0.00110165	1.33025e-10	9.03595e-09	1.23289e-06
2-161805832-T-C	0.00112782	6.93872e-11	1.20125e-08	1.14494e-06
2-161806616-C-T	0.000593484	3.62132e-11	4.29558e-09	4.69926e-07
2-161806783-A-G	0.00068982	5.20852e-11	1.29315e-08	5.28005e-07
2-161807387-G-C	0.000752341	4.64767e-11	6.11015e-09	6.34885e-07
2-161807405-C-T	0.000595689	3.61183e-11	4.24472e-09	4.69965e-07
2-161807502-G-C	0.000597735	4.50882e-11	4.39344e-09	5.09606e-07
2-161807635-A-G	0.000778689	3.94739e-11	5.82721e-09	6.73051e-07
2-161807711-T-C	0.000591768	3.59224e-11	4.18065e-09	4.61996e-07
2-161808451-C-T	0.000648628	4.63443e-11	1.05029e-08	4.92865e-07
2-161808662-G-A	0.00101394	1.23159e-10	9.40657e-09	1.00133e-06
2-161808979-T-G	0.000799864	7.55043e-11	1.52425e-08	6.18777e-07
2-161809198-G-A	0.000647026	3.93615e-11	4.57127e-09	5.2286e-07
2-161809217-A-G	0.000648514	4.63281e-11	1.04961e-08	4.92771e-07
2-161809677-G-C	0.000632722	4.49393e-11	4.70877e-09	4.94019e-07
2-161809969-G-T	0.000648607	4.63268e-11	1.05002e-08	4.9284e-07
2-161810209-C-T	0.000694058	4.33311e-11	5.24644e-09	5.72207e-07
2-161810227-A-G	0.000632802	4.49516e-11	4.70971e-09	4.94098e-07
2-161810251-T-C	0.000891392	5.40101e-11	7.68582e-09	7.93858e-07
2-161810657-A-G	0.000711539	5.58472e-11	5.5972e-09	5.71203e-07
2-161810807-G-T	0.000653816	4.71403e-11	1.08335e-08	4.96975e-07
2-161810867-A-T	0.000653816	4.71403e-11	1.08335e-08	4.96975e-07
2-161810912-A-G	0.000951296	1.00982e-10	7.53221e-09	8.80654e-07
2-161811254-C-T	0.000638334	4.14834e-11	4.66634e-09	5.16122e-07
2-161811724-T-C	0.000633284	4.50252e-11	4.71538e-09	4.94574e-07
2-161811763-C-T	0.000640409	4.13143e-11	4.73789e-09	5.17162e-07
2-161811831-A-G	0.000648493	4.63105e-11	1.04934e-08	4.92746e-07
2-161811956-C-A	0.000638121	4.4773e-11	9.87256e-09	4.84444e-07
2-161812034-C-T	0.000648493	4.63105e-11	1.04934e-08	4.92746e-07
2-161812302-C-A	0.00113562	7.00171e-11	1.43663e-08	6.92601e-07
2-161812361-A-G	0.000648624	4.63193e-11	1.05042e-08	4.9287e-07
2-161812392-G-A	0.000695216	5.42047e-11	5.47803e-09	5.61676e-07
2-161812774-T-C	0.000648372	4.62859e-11	1.04892e-08	4.92665e-07
2-161813040-G-A	0.00100773	7.6009e-11	8.81629e-09	9.60159e-07
2-161813045-C-T	0.000648372	4.62859e-11	1.04892e-08	4.92665e-07
2-161815224-G-A	0.00088398	7.60049e-11	7.89861e-09	8.69722e-07
2-161815231-G-C	0.00058764	3.61784e-11	4.1763e-09	4.60756e-07
2-161815323-T-G	0.000647577	4.61728e-11	1.04412e-08	4.92011e-07
2-161815379-G-T	0.000647577	4.61728e-11	1.04412e-08	4.92011e-07
2-161815503-C-A	0.000593141	3.58583e-11	4.22919e-09	4.67499e-07
2-161815701-G-A	0.000715831	5.69036e-11	5.72986e-09	5.85407e-07
2-161816299-C-T	0.00063091	4.45232e-11	4.68948e-09	4.92377e-07
2-161816300-G-A	0.000634529	4.42911e-11	9.64586e-09	4.81502e-07
2-161816523-C-T	0.000587211	3.63769e-11	4.15889e-09	4.57646e-07
2-161816526-C-T	0.000644643	4.5737e-11	1.02579e-08	4.89578e-07
2-161816743-C-A	0.000647237	4.61245e-11	1.04208e-08	4.91732e-07
2-161817112-C-T	0.000641484	4.5305e-11	1.0082e-08	4.87094e-07
2-161817242-A-C	0.000641484	4.5305e-11	1.0082e-08	4.87094e-07
2-161817349-T-C	0.00106684	6.81611e-11	9.69288e-09	1.05625e-06
2-161817404-C-T	0.000608804	3.91468e-11	4.46103e-09	4.83552e-07
2-161817598-G-A	0.000641354	4.52825e-11	1.00754e-08	4.86996e-07
2-161817660-G-A	0.000641354	4.52825e-11	1.00754e-08	4.86996e-07
2-161818025-T-C	0.00103966	7.8648e-11	9.24361e-09	1.00636e-06
2-161818097-T-C	0.000632547	4.41415e-11	9.52339e-09	4.79927e-07
2-161818099-T-C	0.000641193	4.52595e-11	1.00657e-08	4.86867e-07
2-161818213-G-T	0.000597853	4.50616e-11	4.39005e-09	5.09747e-07
2-161818387-T-C	0.00143953	2.51114e-10	1.52501e-08	7.80461e-06
2-161818490-T-C	0.000641317	4.52629e-11	1.0075e-08	4.86979e-07
2-161818495-C-A	0.000631628	4.44946e-11	4.64833e-09	4.94136e-07
2-161818706-A-C	0.00065832	3.77549e-11	4.85926e-09	5.27596e-07
2-161818784-C-T	0.00074754	6.60047e-11	1.29523e-08	5.65356e-07
2-161819002-A-C	0.000946782	6.77424e-11	8.35514e-09	9.22247e-07
2-161819005-G-T	0.000646611	4.60362e-11	1.03828e-08	4.91216e-07
2-161819440-T-A	0.000784204	7.25491e-11	1.45189e-08	6.0432e-07
2-161819997-T-C	0.000645746	4.59522e-11	1.03365e-08	4.90544e-07
2-161820022-A-G	0.000636007	4.44929e-11	9.73391e-09	4.82833e-07
2-161820181-T-A	0.000646405	4.60502e-11	1.03745e-08	4.91069e-07
2-161820603-G-C	0.000606795	3.60861e-11	4.31789e-09	4.85731e-07
2-161820795-G-A	0.000645313	4.59494e-11	1.03066e-08	4.8999e-07
2-161820813-T-C	0.000645613	4.59974e-11	1.03246e-08	4.90229e-07
2-161821016-T-C	0.00610984	1.51812e-09	1.60602e-07	1.81669e-05
2-161821263-C-T	0.000646096	4.60594e-11	1.03535e-08	4.9062e-07
2-161821388-A-G	0.000800376	4.77899e-11	6.26716e-09	7.11224e-07
2-161821803-G-C	0.000697849	5.43461e-11	5.51497e-09	5.64039e-07
2-161822305-A-G	0.00113816	7.86818e-11	1.03273e-08	1.08175e-06
2-161822878-A-G	0.000645107	4.59138e-11	1.02956e-08	4.89829e-07
2-161822924-A-G	0.000644775	4.58663e-11	1.02756e-08	4.8956e-07
2-161823394-C-G	0.00110199	6.69934e-11	1.36873e-08	6.71786e-07
2-161823609-T-G	0.000705856	5.60839e-11	5.54921e-09	6.17587e-07
2-161823635-G-T	0.00101658	7.69845e-11	8.92853e-09	9.72268e-07
2-161823885-T-A	0.000642886	4.55648e-11	1.01696e-08	4.87808e-07
2-161823889-C-T	0.000588034	3.56008e-11	4.15663e-09	4.59696e-07
2-161823892-T-C	0.000644787	4.58468e-11	1.02779e-08	4.89579e-07
2-161824002-C-T	0.000644897	4.58626e-11	1.02845e-08	4.89669e-07
2-161824121-C-T	0.00904168	4.30694e-09	2.63211e-07	3.34434e-05
2-161824192-A-G	0.000644785	4.58472e-11	1.02776e-08	4.89575e-07
2-161824265-G-A	0.00191216	2.65112e-10	2.24708e-08	2.59076e-06
2-161824713-T-C	0.000643627	4.56725e-11	1.02145e-08	4.88681e-07
2-161824873-T-C	0.000607651	3.59669e-11	4.33899e-09	4.81692e-07
2-161825093-A-G	0.000634588	3.82195e-11	4.63634e-09	5.09408e-07
2-161825510-T-C	0.000620497	3.68078e-11	4.44957e-09	5.03986e-07
2-161825811-A-G	0.00122218	1.2343e-10	1.2298e-08	1.43612e-06
2-161825821-G-C	0.000644318	4.57714e-11	1.02543e-08	4.89223e-07
2-161826432-T-C	0.000668945	3.92282e-11	5.01054e-09	5.5788e-07
2-161826653-G-A	0.000643282	4.56183e-11	1.01933e-08	4.88397e-07
2-161827383-C-G	0.000796915	7.40758e-11	1.50299e-08	6.14824e-07
2-161827800-C-T	0.000587472	3.5919e-11	4.18027e-09	4.58286e-07
2-161827910-A-G	0.000586193	3.55538e-11	4.15397e-09	4.56603e-07
2-161828046-G-A	0.00108095	1.09042e-10	1.06358e-08	1.08992e-06
2-161828191-A-T	0.00227753	1.51259e-10	3.63958e-08	3.76986e-06
2-161828728-C-T	0.000632156	4.40255e-11	9.61197e-09	4.80616e-07
2-161829345-A-G	0.000606021	3.9063e-11	4.35276e-09	4.73001e-07
2-161829481-A-G	0.000960486	9.59436e-11	1.95065e-08	7.5258e-07
2-161829705-G-A	0.000620625	4.23578e-11	8.99483e-09	4.70564e-07
2-161829817-C-T	0.000623567	4.27705e-11	9.19433e-09	4.72721e-07
2-161829837-C-T	0.00058616	3.82313e-11	4.14928e-09	4.55283e-07
2-161829861-G-C	0.000754011	5.3051e-11	6.04477e-09	6.61255e-07
2-161830098-A-G	0.00106663	1.14668e-10	9.80126e-09	1.11323e-06
2-161830658-T-A	0.00063083	4.37387e-11	9.68083e-09	4.77733e-07
2-161830781-C-T	0.000623048	4.26506e-11	9.18843e-09	4.7208e-07
2-161830899-G-A	0.000623167	4.26482e-11	9.19872e-09	4.71996e-07
2-161830949-T-A	0.000628454	4.33745e-11	9.54373e-09	4.75852e-07
2-161831002-C-A	0.000609085	3.76213e-11	4.4994e-09	4.92479e-07
2-161831089-G-A	0.00059277	3.69224e-11	4.22509e-09	4.67777e-07
2-161831529-A-C	0.000621642	4.23636e-11	9.08185e-09	4.70847e-07
2-161831700-C-T	0.00061439	4.13327e-11	8.60643e-09	4.65951e-07
2-161831789-G-A	0.000614612	4.13656e-11	8.62147e-09	4.66096e-07
2-161831980-A-G	0.000614022	4.12781e-11	8.58148e-09	4.65711e-07
2-161832156-G-C	0.000682622	4.17576e-11	5.32333e-09	5.49113e-07
2-161832308-A-G	0.000614045	4.128e-11	8.58298e-09	4.65725e-07
2-161832422-G-C	0.00059186	3.76623e-11	4.18567e-09	4.59965e-07
2-161832897-C-T	0.000618432	4.19399e-11	8.87649e-09	4.68647e-07
2-161832942-G-T	0.000614045	4.128e-11	8.58298e-09	4.65725e-07
2-161833006-C-T	0.000614331	4.13171e-11	8.61221e-09	4.65947e-07
2-161833015-G-A	0.000610579	4.07489e-11	8.32744e-09	4.63509e-07
2-161834437-G-T	0.000653514	3.84408e-11	4.79843e-09	5.26959e-07
2-161834551-T-G	0.00061303	4.11232e-11	8.51869e-09	4.65079e-07
2-161834566-T-A	0.00062764	4.31679e-11	4.56709e-09	4.96616e-07
2-161834599-C-G	0.00142987	2.01516e-10	1.50749e-08	1.58649e-06
2-161834856-C-G	0.000607124	4.04556e-11	8.2525e-09	4.61533e-07
2-161834857-A-G	0.000606357	4.03308e-11	8.1996e-09	4.61096e-07
2-161834896-G-A	0.00066944	4.80194e-11	5.10329e-09	5.65091e-07
2-161835130-T-C	0.000615584	4.15167e-11	8.68329e-09	4.66694e-07
2-161835279-C-T	0.00063174	3.82239e-11	4.43456e-09	5.05008e-07
2-161835383-A-G	0.000612801	4.10962e-11	8.5049e-09	4.64938e-07
2-161835463-T-C	0.00252691	5.80805e-10	3.28204e-08	6.59817e-05
2-161835607-T-C	0.000612444	4.1043e-11	8.48046e-09	4.6471e-07
2-161836060-G-A	0.000687672	3.92429e-11	5.20576e-09	5.55873e-07
2-161836100-G-A	0.000612549	4.10843e-11	8.48614e-09	4.64778e-07
2-161836778-C-G	0.000611733	4.09363e-11	8.43285e-09	4.64265e-07
2-161837044-T-C	0.000611536	4.09052e-11	8.41917e-09	4.64139e-07
2-161837049-A-C	0.000611466	4.08947e-11	8.41435e-09	4.64096e-07
2-161837228-T-A	0.000611466	4.08947e-11	8.41435e-09	4.64096e-07
2-161837257-G-A	0.00101186	6.59551e-11	8.76022e-09	9.18531e-07
2-161837591-G-T	0.000602567	3.95192e-11	7.77693e-09	4.58999e-07
2-161837747-G-A	0.000767935	5.67497e-11	6.38007e-09	6.50213e-07
2-161837917-C-T	0.000611466	4.08947e-11	8.41435e-09	4.64096e-07
2-161838310-A-T	0.000712857	4.59766e-11	5.72232e-09	6.13561e-07
2-161839068-C-G	0.000606585	4.15366e-11	7.07781e-08	4.93186e-07
2-161839742-G-A	0.000668698	3.84194e-11	5.07898e-09	5.28618e-07
2-161839745-G-A	0.000592141	3.73857e-11	7.28578e-09	4.55315e-07
2-161839775-C-A	0.000585801	3.56577e-11	4.15285e-09	4.55162e-07
2-161839904-C-T	0.000591857	3.73343e-11	7.25614e-09	4.55272e-07
2-161840700-T-G	0.000834557	6.26951e-11	6.56657e-09	7.01182e-07
2-161841250-G-C	0.000962601	7.88767e-11	8.59311e-09	9.54918e-07
2-161841427-G-A	0.00058697	3.59149e-11	4.15286e-09	4.56612e-07
2-161841976-C-A	0.000591863	3.73345e-11	7.25673e-09	4.55272e-07
2-161842014-T-A	0.000591894	3.73399e-11	7.26027e-09	4.55277e-07
2-161842313-G-A	0.00059143	3.72597e-11	7.20745e-09	4.55217e-07
2-161842913-G-A	0.00114817	1.4583e-10	1.08403e-08	1.18317e-06
2-161843037-A-G	0.0017013	2.26207e-10	1.9055e-08	2.0585e-06
2-161843066-A-G	0.000592186	3.739e-11	7.29161e-09	4.55323e-07
2-161843587-T-G	0.000591894	3.73399e-11	7.26027e-09	4.55277e-07
2-161843894-T-G	0.000591863	3.73345e-11	7.25673e-09	4.55272e-07
2-161843926-T-C	0.000587737	3.67971e-11	4.19458e-09	4.57691e-07
2-161844035-C-T	0.00204312	1.25737e-10	2.99271e-08	3.20871e-06
2-161844101-G-T	0.00199193	1.21894e-10	2.87871e-08	3.08733e-06
2-161844201-T-C	0.000587294	3.64313e-11	6.61899e-09	4.56217e-07
2-161844643-T-C	0.000591339	3.72439e-11	7.19698e-09	4.55208e-07
2-161844946-G-A	0.00218003	1.94526e-10	2.96949e-08	3.20733e-06
2-161845226-T-G	0.000586966	3.63467e-11	6.55179e-09	4.56573e-07
2-161846296-G-A	0.000591916	3.7341e-11	7.25852e-09	4.55281e-07
2-161846488-T-A	0.00059053	3.70944e-11	7.09346e-09	4.55162e-07
2-161846599-C-T	0.00290013	2.93917e-10	4.06906e-08	4.92708e-06
2-161846717-C-A	0.000590152	3.70244e-11	7.04746e-09	4.55167e-07
2-161847044-C-T	0.00069557	4.95251e-11	5.1476e-09	6.2207e-07
2-161847464-A-G	0.000982472	7.50755e-11	8.46116e-09	9.40117e-07
2-161847725-A-G	0.000977799	4.99771e-11	8.01917e-09	9.12404e-07
2-161848027-A-G	0.0005882	3.66108e-11	6.77098e-09	4.55591e-07
2-161848494-G-A	0.000621549	3.63607e-11	4.47063e-09	4.87958e-07
2-161848545-G-T	0.00392674	6.15079e-10	5.10542e-08	6.38621e-06
2-161848894-A-C	0.000620243	3.64712e-11	4.62477e-09	5.12651e-07
2-161849162-G-A	0.000737641	4.73409e-11	5.85748e-09	6.53372e-07
2-161849320-T-C	0.000900347	7.22267e-11	7.32755e-09	7.75783e-07
2-161849564-T-A	0.00059096	3.71607e-11	7.14371e-09	4.55177e-07
2-161849966-G-A	0.000599354	3.83594e-11	8.34109e-09	4.5774e-07
2-161850544-C-T	0.000590509	3.70943e-11	7.08836e-09	4.55162e-07
2-161850678-C-A	0.00058998	3.69777e-11	7.02179e-09	4.55177e-07
2-161850840-C-T	0.000590019	3.69922e-11	7.0272e-09	4.55175e-07
2-161850953-G-T	0.00059113	3.7192e-11	7.16291e-09	4.55188e-07
2-161852365-C-T	0.00112353	1.2407e-10	1.05979e-08	1.15399e-06
2-161852523-T-G	0.000593376	3.76003e-11	7.40463e-09	4.55573e-07
2-161852802-A-T	0.000635309	3.90161e-11	4.67303e-09	5.26173e-07
2-161853489-A-C	0.00158559	1.01495e-10	2.01488e-08	2.15256e-06
2-161853611-G-A	0.00141359	1.24723e-10	1.46482e-08	1.62197e-06
2-161853677-T-G	0.000590782	3.71349e-11	7.12248e-09	4.55168e-07
2-161854593-T-A	0.000592307	3.56901e-11	4.22143e-09	4.59637e-07
2-161854618-A-T	0.000825089	6.35675e-11	6.80453e-09	7.61879e-07
2-161854674-T-G	0.000590369	3.70519e-11	7.07312e-09	4.55164e-07
2-161855172-A-C	0.00059018	3.70176e-11	7.04959e-09	4.55171e-07
2-161855210-G-A	0.000690555	5.18259e-11	5.51369e-09	5.88438e-07
2-161855369-C-T	0.00101751	7.02493e-11	1.00549e-08	1.04076e-06
2-161855632-A-C	0.000590314	3.70421e-11	7.06638e-09	4.55165e-07
2-161855993-T-C	0.000612954	3.94662e-11	4.35242e-09	4.73961e-07
2-161856894-G-A	0.00725269	9.30208e-10	1.92915e-07	2.05273e-05
2-161857359-T-C	0.00169267	2.24345e-10	1.89138e-08	2.04339e-06
2-161857779-A-G	0.000590342	3.7047e-11	7.06975e-09	4.55165e-07
2-161858146-G-C	0.000620586	3.62287e-11	4.54565e-09	4.81799e-07
2-161858504-A-T	0.000674983	5.26602e-11	4.90955e-09	5.63489e-07
2-161859095-C-T	0.0006756	4.31184e-11	5.12612e-09	5.75547e-07
2-161859392-G-T	0.000590451	3.70667e-11	7.08326e-09	4.55162e-07
2-161859499-A-C	0.000590396	3.70569e-11	7.0765e-09	4.55163e-07
2-161859872-T-G	0.0034545	3.72258e-10	5.26832e-08	6.418e-06
2-161861176-G-A	0.00403687	6.39185e-10	5.3043e-08	6.64039e-06
2-161861243-G-A	0.000590119	3.70281e-11	7.04264e-09	4.55174e-07
2-161862264-G-A	0.000625078	3.66609e-11	4.50035e-09	4.89722e-07
2-161862319-A-G	0.000590217	3.70341e-11	7.05599e-09	4.55169e-07
2-161862445-A-G	0.000642063	3.96498e-11	4.83028e-09	5.29449e-07
2-161863580-C-T	0.00059211	3.73758e-11	7.28355e-09	4.55294e-07
2-161863633-C-T	0.00103733	8.10996e-11	9.14822e-09	1.01671e-06
2-161864326-G-A	0.000586599	3.61723e-11	4.17352e-09	4.56643e-07
2-161864375-G-A	0.000595639	3.59017e-11	4.33615e-09	4.71146e-07
2-161864775-A-G	0.00082103	6.09297e-11	6.42561e-09	6.83258e-07
2-161864782-G-C	0.000586571	3.62272e-11	6.45441e-09	4.57248e-07
2-161865452-C-A	0.000611611	3.57286e-11	4.52867e-09	4.84561e-07
2-161865497-A-G	0.00787822	2.21953e-09	2.11529e-07	2.05777e-05
2-161866033-A-T	0.000590111	3.70146e-11	7.04259e-09	4.55174e-07
2-161866675-G-A	0.00059095	3.71574e-11	7.14752e-09	4.55172e-07
2-161866678-T-C	0.000586263	3.56283e-11	4.16257e-09	4.57416e-07
2-161866709-G-A	0.000590483	3.70841e-11	7.08523e-09	4.55162e-07
2-161867540-G-C	0.000590111	3.70146e-11	7.04259e-09	4.55174e-07
2-161868274-C-A	0.000590111	3.70146e-11	7.04259e-09	4.55174e-07
2-161868397-C-G	0.00209302	3.13341e-10	2.90044e-08	3.07875e-06
2-161868447-G-A	0.000590758	3.71358e-11	7.12544e-09	4.55164e-07
2-161868709-T-G	0.000666254	4.77731e-11	5.1033e-09	5.6799e-07
2-161868825-A-G	0.000844206	7.38813e-11	7.316e-09	7.41992e-07
2-161869300-T-C	0.00246189	3.16897e-10	2.74491e-08	3.37435e-06
2-161869362-G-A	0.000592103	3.73829e-11	7.28188e-09	4.55293e-07
2-161869414-A-C	0.000592233	3.74049e-11	7.29617e-09	4.55313e-07
2-161869558-A-G	0.000592103	3.73829e-11	7.28188e-09	4.55293e-07
2-161869935-T-C	0.000634142	3.78485e-11	4.6404e-09	5.14383e-07
2-161870456-A-G	0.000592103	3.73829e-11	7.28188e-09	4.55293e-07
2-161870510-A-G	0.000592103	3.73829e-11	7.28188e-09	4.55293e-07
2-161870561-A-G	0.000759048	4.90732e-11	7.60604e-09	7.31182e-07
2-161871156-G-T	0.00137668	1.97071e-10	1.41868e-08	1.54567e-06
2-161872007-C-A	0.00107345	1.13167e-10	9.88342e-09	1.07668e-06
2-161872098-T-C	0.000898813	6.54316e-11	7.4216e-09	8.23627e-07
2-161872428-A-C	0.000600892	3.79694e-11	4.39862e-09	4.83393e-07
2-161873159-C-G	0.000592136	3.73884e-11	7.28545e-09	4.55298e-07
2-161873492-C-T	0.000778276	3.97032e-11	5.74959e-09	6.4711e-07
2-161873493-T-C	0.000592039	3.73719e-11	7.27475e-09	4.55283e-07
2-161874482-T-A	0.000592141	3.73884e-11	7.28601e-09	4.55298e-07
2-161874747-A-G	0.00147698	1.48234e-10	1.36553e-08	1.60235e-06
2-161874873-C-A	0.000592048	3.73774e-11	7.27205e-09	4.55281e-07
2-161874931-G-A	0.00243265	5.82447e-10	3.31698e-08	3.68715e-06
2-161875251-T-C	0.000592077	3.73775e-11	7.27887e-09	4.55288e-07
2-161876140-G-A	0.000592029	3.73826e-11	7.27241e-09	4.55281e-07
2-161876605-G-A	0.000586064	3.7282e-11	4.14915e-09	4.55917e-07
2-161877189-A-G	0.000588927	4.59277e-11	4.22987e-09	4.84836e-07
2-161877274-T-C	0.000585879	3.55933e-11	4.14935e-09	4.55784e-07
2-161877499-A-G	0.000593226	3.75655e-11	7.39714e-09	4.55509e-07
2-161877681-A-G	0.000586792	4.10929e-11	4.41761e-09	4.82233e-07
2-161878180-T-A	0.00068692	4.14127e-11	5.4106e-09	5.92815e-07
2-161878249-C-T	0.00059254	3.74566e-11	7.32475e-09	4.55364e-07
2-161878519-A-G	0.000599072	3.69399e-11	4.37566e-09	4.78248e-07
2-161878744-A-G	0.000735901	1.02169e-10	6.09786e-09	7.95607e-07
2-161879765-A-G	0.000598396	3.60864e-11	4.85152e-09	4.93505e-07
2-161879860-G-A	0.000782684	1.08139e-10	4.77966e-09	9.7837e-07
2-161879905-A-G	0.00137059	1.31668e-10	1.22997e-08	1.4462e-06
2-161880019-A-G	0.000741426	1.03805e-10	6.17219e-09	8.06212e-07
2-161880456-C-T	0.000623345	4.34962e-11	4.61372e-09	5.09538e-07
2-161880491-G-A	0.000587763	3.55752e-11	4.19128e-09	4.58513e-07
2-161880545-A-C	0.000889732	7.75837e-11	7.64009e-09	8.13025e-07
2-161881006-C-T	0.000591878	3.67027e-11	4.20066e-09	4.64968e-07
2-161881204-G-T	0.000793699	1.11499e-10	4.84233e-09	1.00447e-06
2-161881430-T-C	0.000599603	3.61673e-11	4.81707e-09	4.95667e-07
2-161881968-C-T	0.00207949	2.45408e-10	2.17021e-08	2.65161e-06
2-161882014-G-A	0.000598792	3.6852e-11	4.37218e-09	4.77888e-07
2-161882271-T-C	0.000599603	3.61673e-11	4.81707e-09	4.95667e-07
2-161882706-C-A	0.00115321	1.40453e-10	1.04381e-08	1.26478e-06
2-161882871-C-T	0.000839462	7.13611e-11	7.40971e-09	8.1354e-07
2-161883659-C-T	0.000677902	4.21687e-11	5.23253e-09	5.7309e-07
2-161883683-C-T	0.000600251	3.60675e-11	4.28419e-09	4.67331e-07
2-161883750-T-C	0.000690126	4.27224e-11	5.16744e-09	5.63784e-07
2-161883809-T-C	0.000596254	4.15118e-11	4.21524e-09	4.65312e-07
2-161883839-G-A	0.00073844	1.02604e-10	6.13377e-09	7.99666e-07
2-161883990-G-T	0.000867352	6.20924e-11	7.05268e-09	7.82459e-07
2-161884073-A-G	0.000599634	3.61693e-11	4.81629e-09	4.95727e-07
2-161884086-C-A	0.000660394	3.78382e-11	5.07657e-09	5.63707e-07
2-161884284-G-A	0.000598893	3.68496e-11	4.36518e-09	4.78097e-07
2-161884497-G-A	0.000597645	3.6042e-11	4.86999e-09	4.91795e-07
2-161884652-T-C	0.000597645	3.6042e-11	4.86999e-09	4.91795e-07
2-161884975-C-T	0.00120699	8.05012e-11	1.10877e-08	1.18739e-06
2-161884998-T-G	0.000597645	3.6042e-11	4.86999e-09	4.91795e-07
2-161885145-T-C	0.00190926	1.51139e-10	5.60156e-08	2.60204e-06
2-161885247-G-A	0.000598098	3.60943e-11	4.85268e-09	4.92884e-07
2-161885364-G-A	0.000604674	3.89851e-11	4.31106e-09	4.77549e-07
2-161886111-T-C	0.000739935	1.03529e-10	6.15746e-09	8.0305e-07
2-161886331-T-C	0.00172589	1.42861e-10	1.93776e-08	2.13588e-06
2-161886345-A-G	0.000741902	1.04191e-10	6.18296e-09	8.07018e-07
2-161886388-C-T	0.000599559	3.61646e-11	4.81743e-09	4.95577e-07
2-161886750-G-T	0.000737482	1.02623e-10	6.12545e-09	7.98066e-07
2-161886752-G-T	0.000597655	3.60426e-11	4.86972e-09	4.91814e-07
2-161886844-A-C	0.000585877	3.55967e-11	4.14931e-09	4.55772e-07
2-161886878-G-A	0.000597578	3.60379e-11	4.8719e-09	4.91662e-07
2-161887151-G-A	0.00463819	8.22381e-10	6.35008e-08	7.96816e-06
2-161887255-C-T	0.000785923	1.0896e-10	4.80196e-09	9.85181e-07
2-161887315-C-G	0.000800207	1.32598e-10	6.86845e-09	8.98069e-07
2-161887406-C-G	0.000762032	1.01351e-10	4.67267e-09	9.22852e-07
2-161887499-G-A	0.00147429	1.39111e-10	1.78303e-08	1.7614e-06
2-161887659-T-A	0.00192134	4.08424e-10	2.51525e-08	2.96883e-06
2-161887826-G-A	0.000597554	3.60364e-11	4.87258e-09	4.91615e-07
2-161888036-T-C	0.000588397	3.66778e-11	6.80352e-09	4.55548e-07
2-161888149-T-A	0.00162067	1.21898e-10	1.78478e-08	2.04352e-06
2-161888191-T-A	0.000656011	5.11036e-11	4.9584e-09	5.55479e-07
2-161888278-C-T	0.000793055	4.85118e-11	6.32443e-09	7.00435e-07
2-161888400-C-T	0.000863492	8.3369e-11	7.21049e-09	8.64228e-07
2-161888478-G-A	0.000597578	3.60379e-11	4.8719e-09	4.91662e-07
2-161888607-T-C	0.000589685	3.91551e-11	4.30937e-09	4.66546e-07
2-161888825-G-A	0.000595911	3.59425e-11	4.92146e-09	4.88321e-07
2-161888991-G-T	0.000597578	3.60379e-11	4.8719e-09	4.91662e-07
2-161889023-T-C	0.000596145	4.80194e-11	4.18303e-09	5.30137e-07
2-161889258-A-G	0.000597588	3.60384e-11	4.87163e-09	4.91681e-07
2-161889395-A-G	0.000631627	3.60118e-11	4.46507e-09	4.99988e-07
2-161889440-A-G	0.000813821	6.3707e-11	6.31115e-09	7.08304e-07
2-161889583-G-T	0.000597578	3.60379e-11	4.8719e-09	4.91662e-07
2-161889698-A-G	0.000597604	3.6042e-11	4.87087e-09	4.91724e-07
2-161890038-G-A	0.0010577	6.73656e-11	1.03693e-08	1.07125e-06
2-161890698-G-T	0.000791004	1.1115e-10	4.82897e-09	9.97198e-07
2-161890713-C-T	0.000596029	4.79752e-11	4.18368e-09	5.29559e-07
2-161890825-C-G	0.0005962	4.8033e-11	4.18271e-09	5.3025e-07
2-161890927-G-A	0.000780139	1.07078e-10	4.77176e-09	9.70989e-07
2-161890934-T-A	0.000782019	1.07655e-10	4.78152e-09	9.75573e-07
2-161891100-T-C	0.000598165	3.60767e-11	4.85519e-09	4.92834e-07
2-161891440-C-T	0.000598155	3.60761e-11	4.85546e-09	4.92815e-07
2-161891599-C-T	0.000598155	3.60761e-11	4.85546e-09	4.92815e-07
2-161891649-G-C	0.000742143	1.0393e-10	6.18254e-09	8.06985e-07
2-161892546-T-G	0.000597122	3.6008e-11	4.88322e-09	4.90835e-07
2-161892568-A-G	0.000598155	3.60761e-11	4.85546e-09	4.92815e-07
2-161893161-G-T	0.000598258	3.60825e-11	4.85264e-09	4.93018e-07
2-161893368-T-C	0.000636244	4.17799e-11	4.61493e-09	4.96224e-07
2-161893649-A-G	0.000735958	1.02101e-10	6.1059e-09	7.95023e-07
2-161893728-G-A	0.00101709	9.88054e-11	1.02781e-08	1.13063e-06
2-161893795-A-C	0.000597958	3.60635e-11	4.86096e-09	4.92421e-07
2-161894164-T-G	0.000597953	3.60632e-11	4.86109e-09	4.92411e-07
2-161894652-T-A	0.000867934	6.21537e-11	7.05945e-09	7.83215e-07
2-161894723-G-A	0.000606117	4.31717e-11	4.36787e-09	4.83829e-07
2-161895777-A-T	0.000587591	3.63999e-11	6.72993e-09	4.55937e-07
2-161896092-G-A	0.000587945	3.55698e-11	5.51921e-09	4.69932e-07
2-161896113-C-G	0.00123514	7.83038e-11	1.37249e-08	1.28528e-06
2-161896407-A-G	0.00059564	3.59181e-11	4.93213e-09	4.8759e-07
2-161896660-T-G	0.214445	3.27509e-09	9.3723e-08	1.0468e-05
2-161896748-G-A	0.00330136	4.74586e-10	4.01292e-08	4.96259e-06
2-161896833-C-G	0.00074322	1.04596e-10	6.20768e-09	8.09707e-07
2-161897136-T-A	0.000598457	3.61195e-11	4.8427e-09	4.93599e-07
2-161897645-T-A	0.000597992	3.60656e-11	4.86002e-09	4.92488e-07
2-161897713-A-G	0.000732408	1.00783e-10	6.06384e-09	7.87683e-07
2-161897715-T-C	0.000598457	3.61195e-11	4.8427e-09	4.93599e-07
2-161898119-G-T	0.000666023	3.98862e-11	4.89996e-09	5.45139e-07
2-161898169-G-A	0.000813542	7.80302e-11	6.3492e-09	7.52301e-07
2-161898270-A-T	0.00131072	7.28599e-11	1.46571e-08	1.64481e-06
2-161898672-T-C	0.000697174	4.37373e-11	5.49956e-09	6.19586e-07
2-161899013-T-C	0.000777841	1.059e-10	4.76062e-09	9.65418e-07
2-161899319-C-G	0.000664357	3.76536e-11	5.52283e-09	9.94863e-07
2-161899685-T-G	0.000598314	3.61543e-11	4.85125e-09	4.93539e-07
2-161899744-A-C	0.000596722	3.60431e-11	4.89567e-09	4.90408e-07
2-161899868-A-G	0.00077552	1.05219e-10	4.74913e-09	9.58521e-07
2-161900754-A-T	0.000594956	3.66338e-11	4.30716e-09	4.73622e-07
2-161900797-G-A	0.0860117	2.91829e-09	1.52754e-07	1.73304e-05
2-161901166-A-G	0.000593607	4.68e-11	4.20173e-09	5.20411e-07
2-161901613-G-A	0.000642398	4.25073e-11	4.67783e-09	5.02319e-07
2-161901747-T-C	0.000891842	4.76789e-11	9.17619e-09	7.55817e-07
2-161902365-T-C	0.000591352	4.56629e-11	4.22864e-09	5.11336e-07
2-161902799-G-C	0.000611392	3.692e-11	4.62363e-09	5.16693e-07
2-161902861-A-T	0.00347846	5.1745e-10	4.30122e-08	5.35717e-06
2-161902992-T-C	0.000611416	3.69252e-11	4.62206e-09	5.16782e-07
2-161903086-T-C	0.00101956	1.14341e-10	9.15564e-09	1.00066e-06
2-161903258-G-A	0.000757534	8.85331e-11	5.3938e-09	6.24268e-07
2-161903685-C-T	0.000590439	4.52068e-11	4.24264e-09	5.07272e-07
2-161904136-C-A	0.000882699	8.06403e-11	5.54803e-09	8.95678e-07
2-161904464-A-G	0.000682288	8.29739e-11	5.42982e-09	6.86286e-07
2-161904487-G-A	0.000683478	6.12229e-11	5.08896e-09	5.61133e-07
2-161904489-G-C	0.000642435	3.58127e-11	4.91118e-09	5.4552e-07
2-161904650-C-T	0.000585823	3.6357e-11	4.91874e-09	4.57685e-07
2-161905025-T-A	0.000611091	3.69023e-11	4.62692e-09	5.16199e-07
2-161905176-C-T	0.00207181	2.43541e-10	2.16302e-08	2.61672e-06
2-161905323-T-C	0.000586106	3.57491e-11	4.16144e-09	4.56466e-07
2-161905524-G-A	0.000612182	3.69808e-11	4.6124e-09	5.18082e-07
2-161905871-C-T	0.000779819	6.68676e-11	6.41264e-09	7.12295e-07
2-161906178-G-A	0.00144409	1.77282e-10	1.64238e-08	1.90737e-06
2-161906211-C-T	0.000833349	5.85517e-11	6.66132e-09	7.38767e-07
2-161906449-G-A	0.000612182	3.69808e-11	4.6124e-09	5.18082e-07
2-161906514-C-G	0.000638156	4.20406e-11	4.63496e-09	4.98169e-07
2-161906813-G-A	0.000893233	8.72154e-11	7.49409e-09	9.23186e-07
2-161906913-A-G	0.000612241	3.6982e-11	4.61098e-09	5.18235e-07
2-161907986-A-G	0.0006079	3.66823e-11	4.67023e-09	5.10872e-07
2-161908364-T-C	0.0006116	3.69364e-11	4.61998e-09	5.17113e-07
2-161908516-A-G	0.00175765	1.87929e-10	1.72756e-08	2.04786e-06
2-161908657-G-T	0.00193805	2.07898e-10	2.61225e-08	2.56845e-06
2-161908671-G-A	0.000724019	6.86924e-11	5.9161e-09	6.2846e-07
2-161908915-G-A	0.000670866	3.98319e-11	4.96741e-09	5.53181e-07
2-161909204-T-C	0.000611997	3.69664e-11	4.61507e-09	5.17755e-07
2-161909249-A-C	0.000613988	3.71334e-11	4.58365e-09	5.21594e-07
2-161909252-T-A	0.000622714	3.77405e-11	4.48696e-09	5.38106e-07
2-161910018-A-G	0.000896617	6.95597e-11	7.77733e-09	8.97299e-07
2-161910137-A-G	0.000782571	5.30525e-11	6.44647e-09	6.75636e-07
2-161910407-A-G	0.00101047	1.11072e-10	9.03596e-09	9.87672e-07
2-161910741-C-G	0.000611773	3.69519e-11	4.61834e-09	5.17353e-07
2-161910782-A-G	0.000612963	3.70355e-11	4.60128e-09	5.19477e-07
2-161910943-A-G	0.000612956	3.7035e-11	4.60138e-09	5.19464e-07
2-161911143-G-A	0.000612883	3.70298e-11	4.60241e-09	5.19334e-07
2-161911698-A-T	0.000612875	3.70293e-11	4.60251e-09	5.19321e-07
2-161911815-G-A	0.000840915	5.93333e-11	6.74772e-09	7.48415e-07
2-161912415-T-G	0.000586027	3.623e-11	4.15413e-09	4.59114e-07
2-161912702-T-C	0.00069522	5.17174e-11	5.50787e-09	5.90648e-07
2-161915131-G-A	0.00061216	3.69383e-11	4.61635e-09	5.17792e-07
2-161915158-G-A	0.00061216	3.69383e-11	4.61635e-09	5.17792e-07
2-161915274-C-T	0.00328423	4.74922e-10	3.97241e-08	4.90677e-06
2-161915299-A-G	0.000696233	8.87415e-11	5.61025e-09	7.16061e-07
2-161915604-T-C	0.000596855	3.58501e-11	5.00479e-09	4.87527e-07
2-161916006-G-A	0.000612875	3.70293e-11	4.60251e-09	5.19321e-07
2-161916253-C-T	0.000597157	3.67281e-11	4.34345e-09	4.76862e-07
2-161916387-A-G	0.000681947	8.29577e-11	5.42353e-09	6.85523e-07
2-161916600-G-T	0.000612875	3.70293e-11	4.60251e-09	5.19321e-07
2-161916780-C-T	0.000612555	3.70066e-11	4.60704e-09	5.18751e-07
2-161916882-T-A	0.000618002	3.5887e-11	5.11042e-09	4.81521e-07
2-161917405-G-A	0.000677297	8.20128e-11	5.35827e-09	6.75637e-07
2-161917820-T-C	0.000790861	6.41625e-11	6.39568e-09	7.33396e-07
2-161917849-A-G	0.000612525	3.70045e-11	4.60745e-09	5.18699e-07
2-161917888-A-G	0.000954024	5.07611e-11	7.75267e-09	8.3614e-07
2-161918616-G-A	0.000613022	3.70397e-11	4.60046e-09	5.19581e-07
2-161918729-G-A	0.000611823	3.69149e-11	4.62127e-09	5.17192e-07
2-161918879-G-C	0.000611509	3.68931e-11	4.6259e-09	5.16633e-07
2-161918947-C-T	0.000635601	3.95607e-11	5.06913e-09	1.17847e-06
2-161919024-G-C	0.000695688	8.83699e-11	5.59857e-09	7.12718e-07
2-161919122-T-G	0.000612207	3.6982e-11	4.61201e-09	5.18132e-07
2-161919254-G-A	0.00347864	5.15701e-10	4.30352e-08	5.32525e-06
2-161919325-G-A	0.00241891	3.08878e-10	2.67053e-08	3.25816e-06
2-161919351-C-T	0.000612584	3.70087e-11	4.60662e-09	5.18803e-07
2-161919815-A-G	0.000586798	3.77155e-11	4.15866e-09	4.55984e-07
2-161919934-G-A	0.000794728	5.46789e-11	6.23445e-09	6.83949e-07
2-161920135-G-A	0.000783358	5.3537e-11	6.10813e-09	6.70152e-07
2-161920141-G-A	0.00155682	1.62212e-10	1.77378e-08	2.03725e-06
2-161920158-C-T	0.000632841	4.45972e-11	4.71301e-09	5.22481e-07
2-161920434-G-C	0.000612584	3.70087e-11	4.60662e-09	5.18803e-07
2-161921090-C-T	0.00068594	4.01599e-11	5.11857e-09	5.57972e-07
2-161921111-G-C	0.000612584	3.70087e-11	4.60662e-09	5.18803e-07
2-161921565-G-A	0.000936573	8.39941e-11	8.83351e-09	9.24414e-07
2-161921589-G-A	0.000612577	3.70021e-11	4.60555e-09	5.18882e-07
2-161921660-G-A	0.000917188	9.93189e-11	7.10963e-09	8.36721e-07
2-161921719-G-A	0.00348276	5.18469e-10	4.30767e-08	5.36368e-06
2-161922223-A-C	0.00118322	8.15357e-11	1.29142e-08	1.34846e-06
2-161922804-T-C	0.000612467	3.70004e-11	4.60828e-09	5.18596e-07
2-161922940-T-G	0.000612504	3.7003e-11	4.60776e-09	5.18661e-07
2-161923103-C-T	0.000589198	3.61313e-11	4.23393e-09	4.59841e-07
2-161923410-A-G	0.000611708	3.69474e-11	4.61928e-09	5.17238e-07
2-161923448-T-C	0.000590681	4.53314e-11	4.23879e-09	5.08693e-07
2-161923485-A-G	0.000679222	8.2544e-11	5.36224e-09	6.80309e-07
2-161923541-G-T	0.000614739	4.51367e-11	4.43363e-09	4.84315e-07
2-161923569-C-T	0.000590311	4.50915e-11	4.24509e-09	5.07023e-07
2-161923703-T-G	0.000670535	7.6829e-11	5.27014e-09	6.59594e-07
2-161924263-A-G	0.000612467	3.70004e-11	4.60828e-09	5.18596e-07
2-161925195-T-C	0.000670789	5.79914e-11	5.15315e-09	5.60693e-07
2-161925669-C-G	0.000612147	3.69754e-11	4.61232e-09	5.18068e-07
2-161925711-A-G	0.00175879	1.88112e-10	1.72912e-08	2.04974e-06
2-161925763-G-A	0.000601621	3.58977e-11	4.74326e-09	5.00136e-07
2-161925983-A-G	0.000588933	3.5653e-11	4.20024e-09	4.61503e-07
2-161926946-T-C	0.00068035	8.22479e-11	5.40511e-09	6.81876e-07
2-161926966-A-C	0.00068035	8.22479e-11	5.40511e-09	6.81876e-07
2-161927352-A-G	0.000612311	3.69847e-11	4.60936e-09	5.18406e-07
2-161927974-G-T	0.000612125	3.69739e-11	4.61264e-09	5.1803e-07
2-161928813-C-T	0.000684944	8.44066e-11	5.46246e-09	6.91529e-07
2-161929148-G-T	0.000611519	3.69336e-11	4.62204e-09	5.16906e-07
2-161929246-T-G	0.00114978	1.17338e-10	1.20725e-08	1.27777e-06
2-161929597-A-G	0.000806569	6.50906e-11	6.96816e-09	7.40529e-07
2-161930153-A-G	0.000633764	4.35073e-11	4.68375e-09	4.97513e-07
2-161930443-T-C	0.00146484	1.03188e-10	1.53742e-08	1.5685e-06
2-161930955-C-T	0.000703668	5.3048e-11	4.29195e-09	6.19222e-07
2-161930979-T-G	0.00356714	5.37487e-10	4.45169e-08	5.54676e-06
2-161931075-C-A	0.000611519	3.69336e-11	4.62204e-09	5.16906e-07
2-161931385-A-G	0.000611519	3.69336e-11	4.62204e-09	5.16906e-07
2-161931509-T-C	0.00352896	5.28968e-10	4.38588e-08	5.46297e-06
2-161931599-G-A	0.000611519	3.69336e-11	4.62204e-09	5.16906e-07
2-161931747-C-T	0.000611519	3.69336e-11	4.62204e-09	5.16906e-07
2-161931986-A-G	0.000611505	3.69326e-11	4.62225e-09	5.1688e-07
2-161932078-C-T	0.00589337	7.21915e-10	1.1482e-07	1.3943e-05
2-161932151-C-T	0.00111096	9.45556e-11	1.09473e-08	1.2152e-06
2-161933126-C-A	0.000612104	3.69723e-11	4.61295e-09	5.17991e-07
2-161933182-C-T	0.00084021	6.95256e-11	7.37501e-09	7.94888e-07
2-161933491-C-G	0.000611469	3.69301e-11	4.62277e-09	5.16817e-07
2-161933577-A-G	0.000775476	5.70174e-11	5.93524e-09	6.36456e-07
2-161933588-T-G	0.000611469	3.69301e-11	4.62277e-09	5.16817e-07
2-161933642-G-T	0.000611469	3.69301e-11	4.62277e-09	5.16817e-07
2-161933778-A-G	0.000761912	1.18599e-10	6.37334e-09	8.27922e-07
2-161933788-T-G	0.00152299	1.37919e-10	1.80918e-08	1.84691e-06
2-161933916-G-T	0.000588179	3.55691e-11	4.16009e-09	4.55761e-07
2-161934049-T-C	0.00650809	8.38303e-10	1.32059e-07	1.60474e-05
2-161934283-C-T	0.00338561	4.97131e-10	4.14224e-08	5.1532e-06
2-161934332-C-A	0.000608363	3.66764e-11	4.67558e-09	5.11014e-07
2-161934372-C-T	0.000675067	8.10771e-11	5.3314e-09	6.72172e-07
2-161934482-A-C	0.000607173	3.65972e-11	4.69476e-09	5.08911e-07
2-161934484-A-G	0.000608363	3.66764e-11	4.67558e-09	5.11014e-07
2-161934580-T-C	0.000611922	3.5559e-11	4.50091e-09	4.93106e-07
2-161935617-G-A	0.000589516	3.86784e-11	4.24817e-09	4.61708e-07
2-161935902-A-G	0.000608363	3.66764e-11	4.67558e-09	5.11014e-07
2-161936354-G-A	0.000650256	3.85337e-11	5.29205e-09	1.08216e-06
2-161936527-C-G	0.000608316	3.66732e-11	4.67636e-09	5.1093e-07
2-161937668-T-C	0.00165491	2.16235e-10	1.82784e-08	1.97525e-06
2-161937742-T-C	0.00312956	4.43888e-10	3.74629e-08	4.57192e-06
2-161937859-G-A	0.00314749	4.47835e-10	3.77765e-08	4.61155e-06
2-161937884-A-C	0.000748835	5.12585e-11	6.44932e-09	6.37895e-07
2-161938299-T-G	0.000887927	7.76376e-11	8.13184e-09	8.46578e-07
2-161938572-T-C	0.00305775	4.37932e-10	3.64351e-08	4.42082e-06
2-161938573-G-A	0.00307142	4.40866e-10	3.66616e-08	4.4488e-06
2-161938683-C-T	0.000817107	6.70117e-11	7.13827e-09	7.47521e-07
2-161939124-G-A	0.000601516	3.56301e-11	4.28582e-09	4.73083e-07
2-161939934-A-G	0.000596988	3.55846e-11	4.21488e-09	4.67022e-07
2-161940557-G-A	0.00092474	6.20784e-11	7.08004e-09	8.39127e-07
2-161940584-A-G	0.000834319	4.60864e-11	5.82276e-09	6.47536e-07
2-161940699-T-A	0.000878782	7.76735e-11	8.28633e-09	8.66629e-07
2-161940837-C-T	0.000687812	4.39403e-11	5.1768e-09	5.58544e-07
2-161940990-G-A	0.000601296	3.57005e-11	4.25129e-09	4.7213e-07
2-161941095-C-T	0.000608087	3.91312e-11	4.4033e-09	4.74692e-07
2-161941111-C-T	0.000742951	3.57434e-11	8.85037e-09	4.57806e-07
2-161941515-G-A	0.000600731	3.56825e-11	4.24679e-09	4.71528e-07
2-161941625-T-C	0.000793036	5.96563e-11	6.4452e-09	7.0373e-07
2-161941913-G-A	0.00059773	3.55871e-11	4.22955e-09	4.61316e-07
2-161942071-A-G	0.000742813	3.56009e-11	9.24081e-09	5.168e-07
2-161942228-A-G	0.000598903	3.56353e-11	4.23131e-09	4.69404e-07
2-161942394-C-T	0.00138907	1.45903e-10	1.62578e-08	1.56688e-06
2-161942757-C-T	0.00291858	6.40405e-10	5.0273e-08	6.0015e-06
2-161943129-A-C	0.000600459	3.56767e-11	4.24421e-09	4.71169e-07
2-161943862-A-G	0.000591473	5.00878e-11	4.26357e-09	5.0874e-07
2-161944243-A-C	0.000693981	4.99336e-11	5.46576e-09	5.77325e-07
2-161944426-C-G	0.00101376	1.17823e-10	9.14507e-09	1.02446e-06
2-161944944-G-A	0.000692212	4.09641e-11	5.40657e-09	7.91939e-07
2-161945048-C-T	0.000602299	3.57293e-11	4.25996e-09	4.73304e-07
2-161945300-G-A	0.000587031	3.91707e-11	4.14949e-09	4.55632e-07
2-161945674-T-A	0.000954732	3.77959e-11	1.45208e-08	6.55732e-07
2-161946285-T-C	0.000770427	3.60522e-11	9.55917e-09	4.61903e-07
2-161946398-G-A	0.000598196	3.5619e-11	4.22548e-09	4.68595e-07
2-161946468-T-A	0.000598196	3.5619e-11	4.22548e-09	4.68595e-07
2-161946483-G-T	0.000760591	3.56009e-11	9.54828e-09	5.27425e-07
2-161946798-T-C	0.000684787	4.04594e-11	5.31574e-09	7.73338e-07
2-161946923-G-A	0.000601015	3.56923e-11	4.2489e-09	4.71806e-07
2-161947000-A-T	0.0006848	4.04636e-11	5.31609e-09	7.73428e-07
2-161947035-G-A	0.000599049	3.56383e-11	4.23269e-09	4.69597e-07
2-161947131-T-A	0.000684324	4.05175e-11	5.31963e-09	7.72335e-07
2-161947236-A-G	0.000663901	5.14075e-11	5.07684e-09	5.64001e-07
2-161947373-C-T	0.000778209	3.61466e-11	9.76807e-09	4.63237e-07
2-161947522-C-T	0.000978009	8.64531e-11	9.35272e-09	9.296e-07
2-161947847-G-A	0.000587049	3.56566e-11	4.1723e-09	4.59064e-07
2-161948157-C-A	0.000699288	4.49239e-11	5.27372e-09	5.97259e-07
2-161948168-G-A	0.000776109	3.61117e-11	9.7461e-09	4.62736e-07
2-161948316-C-T	0.00101392	7.0317e-11	8.00631e-09	9.59909e-07
2-161948509-T-A	0.000730566	3.55613e-11	8.92305e-09	5.08812e-07
2-161948761-T-C	0.0011608	7.39514e-11	1.15896e-08	1.21026e-06
2-161948978-T-C	0.000631528	3.72888e-11	4.5517e-09	5.02412e-07
2-161949898-G-A	0.000945733	3.76523e-11	1.4305e-08	6.47662e-07
2-161950563-T-C	0.000600727	3.56828e-11	4.24658e-09	4.71496e-07
2-161951417-T-G	0.00336827	2.58378e-10	6.74333e-08	5.3856e-06
2-161951594-C-T	0.0010147	7.03908e-11	8.01453e-09	9.60955e-07
2-161951689-A-G	0.000600954	3.56905e-11	4.24839e-09	4.71736e-07
2-161951887-T-C	0.00327796	2.49076e-10	6.465e-08	5.17744e-06
2-161951949-C-T	0.000600693	3.56817e-11	4.24629e-09	4.71456e-07
2-161952130-C-T	0.00112109	4.19902e-11	1.95535e-08	7.65286e-07
2-161952775-A-T	0.000593311	3.55538e-11	4.18823e-09	4.63271e-07
2-161952907-C-T	0.000664546	4.10144e-11	5.11535e-09	5.67397e-07
2-161953088-C-A	0.000599516	3.56476e-11	4.23636e-09	4.70095e-07
2-161953453-C-G	0.00308225	2.30017e-10	5.90146e-08	4.75191e-06
2-161953512-G-C	0.000601239	3.56982e-11	4.25098e-09	4.72092e-07
2-161953577-T-C	0.000820605	5.84995e-11	6.87616e-09	7.31397e-07
2-161953603-G-A	0.000745779	6.03281e-11	5.77382e-09	6.13895e-07
2-161953649-T-G	0.000965144	3.79854e-11	1.48944e-08	6.61319e-07
2-161953841-A-G	0.0010147	7.03908e-11	8.01453e-09	9.60955e-07
2-161953916-T-C	0.00060002	3.56711e-11	4.24072e-09	4.70711e-07
2-161954676-A-G	0.000737758	3.55809e-11	9.13035e-09	5.13001e-07
2-161954855-T-C	0.000603322	3.5764e-11	4.2686e-09	4.7447e-07
2-161955735-T-C	0.00101672	7.06684e-11	8.03688e-09	9.6384e-07
2-161956529-C-G	0.00102772	7.18837e-11	8.15916e-09	9.79667e-07
2-161956798-C-T	0.000743213	5.7939e-11	6.14889e-09	6.76063e-07
2-161957297-A-G	0.00080117	3.64578e-11	1.03831e-08	4.67167e-07
2-161957502-G-T	0.000586867	3.81754e-11	4.14998e-09	4.55162e-07
2-161957674-C-G	0.000614051	3.97979e-11	4.38569e-09	4.86724e-07
2-161957677-A-C	0.000586742	3.8034e-11	4.15083e-09	4.55172e-07
2-161958313-A-G	0.000602887	3.57455e-11	4.26552e-09	4.74043e-07
2-161958752-C-A	0.000589346	4.8725e-11	4.31215e-09	5.00589e-07
2-161958921-G-A	0.00151406	1.65888e-10	1.85819e-08	1.78045e-06
2-161959284-A-T	0.000601641	3.57128e-11	4.2547e-09	4.72614e-07
2-161959657-G-A	0.000746764	3.56135e-11	9.39336e-09	5.18775e-07
2-161959681-C-A	0.00060298	3.57489e-11	4.2656e-09	4.74064e-07
2-161959692-T-A	0.000733151	7.24107e-11	5.38669e-09	5.92626e-07
2-161959831-A-G	0.000783952	5.17484e-11	6.54612e-09	6.81952e-07
2-161960218-T-G	0.000965546	3.79983e-11	1.49024e-08	6.61955e-07
2-161960434-T-C	0.000726611	5.82732e-11	5.98951e-09	6.3547e-07
2-161960493-G-A	0.000820916	5.85328e-11	6.88009e-09	7.318e-07
2-161960629-A-G	0.000603785	3.57753e-11	4.27255e-09	4.74992e-07
2-161960957-G-A	0.000705373	5.54487e-11	5.43082e-09	6.09686e-07
2-161961190-G-A	0.000605302	3.58277e-11	4.28574e-09	4.76744e-07
2-161961232-T-C	0.000598435	3.91342e-11	4.32525e-09	4.7491e-07
2-161961378-G-A	0.000979297	6.88884e-11	8.81482e-09	9.46464e-07
2-161961520-G-T	0.000605106	3.58207e-11	4.28403e-09	4.76517e-07
2-161961954-C-G	0.000588069	4.76535e-11	4.35455e-09	4.93686e-07
2-161962111-C-T	0.00114984	4.25702e-11	2.05457e-08	7.88171e-07
2-161962978-A-G	0.00100319	6.92983e-11	7.89271e-09	9.45464e-07
2-161963103-A-G	0.000603804	3.57741e-11	4.27284e-09	4.75036e-07
2-161963404-G-A	0.00139174	1.0596e-10	1.41747e-08	1.56027e-06
2-161963710-G-T	0.000739396	5.93857e-11	5.7029e-09	6.06754e-07
2-161964864-G-A	0.000585826	3.70316e-11	4.15274e-09	4.55823e-07
2-161964989-C-A	0.000671663	5.00624e-11	5.18891e-09	5.73471e-07
2-161965005-G-A	0.000746226	3.5608e-11	9.3755e-09	5.18431e-07
2-161965134-C-T	0.000601027	3.56877e-11	4.24923e-09	4.71866e-07
2-161966098-T-C	0.000586787	3.56904e-11	4.1635e-09	4.57301e-07
2-161966199-G-A	0.000766356	3.56188e-11	9.73989e-09	5.30439e-07
2-161966269-A-C	0.000728547	5.77538e-11	5.58042e-09	5.96092e-07
2-161966575-C-T	0.00100765	7.04222e-11	7.95593e-09	9.50215e-07
2-161967326-C-G	0.000711013	3.61048e-11	6.34994e-09	1.0704e-06
2-161967442-C-T	0.00333152	2.54823e-10	6.7584e-08	5.30152e-06
2-161967744-G-T	0.000603144	3.57525e-11	4.26714e-09	4.74274e-07
2-161968337-T-C	0.000702147	5.40659e-11	5.48272e-09	5.91632e-07
2-161968664-C-T	0.000747131	3.56088e-11	9.39644e-09	5.19139e-07
2-161968879-G-A	0.000598517	3.56239e-11	4.22838e-09	4.68957e-07
2-161969874-T-A	0.000605524	3.58354e-11	4.28768e-09	4.77e-07
2-161969926-A-G	0.000658841	4.76428e-11	4.82395e-09	5.36305e-07
2-161970512-A-G	0.000691629	4.09591e-11	5.3953e-09	7.9106e-07
2-161970523-T-C	0.000681797	4.03027e-11	5.28688e-09	7.65539e-07
2-161971208-C-T	0.00100918	7.05736e-11	7.9723e-09	9.52286e-07
2-161971491-G-A	0.000979094	3.81871e-11	1.53265e-08	6.72273e-07
2-161971735-C-T	0.000588976	3.58062e-11	4.1658e-09	4.58099e-07
2-161972479-A-G	0.00088815	8.28427e-11	4.15689e-09	8.97739e-07
2-161972587-T-G	0.00130029	1.03491e-10	1.27582e-08	1.38113e-06
2-161973392-C-T	0.000690319	4.10316e-11	5.38359e-09	7.86751e-07
2-161974012-A-T	0.00065238	4.95104e-11	4.18912e-09	5.08498e-07
2-161974446-G-C	0.000697577	4.69701e-11	5.25616e-09	5.52824e-07
2-161974801-A-G	0.000600464	3.56739e-11	4.24418e-09	4.71171e-07
2-161975013-G-A	0.000731001	5.80388e-11	5.60686e-09	5.98778e-07
2-161975183-C-G	0.000940365	3.75382e-11	1.41906e-08	6.44236e-07
2-161975246-G-T	0.000730584	3.55607e-11	8.92248e-09	5.08839e-07
2-161975337-T-C	0.000831841	7.28519e-11	6.73476e-09	7.18478e-07
2-161975411-A-G	0.000586512	3.58981e-11	4.36606e-09	4.55211e-07
2-161975604-G-T	0.000663929	5.14307e-11	4.96321e-09	6.99096e-07
2-161975725-T-C	0.0012177	9.44656e-11	1.12275e-08	1.27727e-06
2-161976023-T-C	0.000883761	9.87171e-11	7.55244e-09	8.2308e-07
2-161976669-A-G	0.00333254	2.55687e-10	6.77062e-08	5.30921e-06
2-161977064-T-C	0.00065645	4.39836e-11	4.97677e-09	5.48891e-07
2-161978085-G-T	0.000676121	4.77882e-11	5.15196e-09	7.28502e-07
2-161978257-G-T	0.0011078	6.73562e-11	1.0017e-08	1.10928e-06
2-161978258-A-T	0.0011078	6.73562e-11	1.0017e-08	1.10928e-06
2-161978710-G-C	0.000735425	5.78255e-11	6.15928e-09	6.42551e-07
2-161978825-G-A	0.000916085	6.14928e-11	7.02155e-09	8.29575e-07
2-161979762-A-G	0.00080075	3.59865e-11	1.09638e-08	5.52912e-07
2-161980018-T-C	0.000766556	5.72235e-11	6.13081e-09	6.50854e-07
2-161980328-C-T	0.00059758	3.56003e-11	4.22052e-09	4.67912e-07
2-161980444-C-T	0.000587226	4.2786e-11	4.55537e-09	4.6979e-07
2-161980827-G-T	0.00418929	2.63165e-10	1.09062e-07	6.5307e-06
2-161981367-A-G	0.00144899	1.09801e-10	1.53448e-08	1.6498e-06
2-161982265-G-C	0.000676613	4.78317e-11	5.15312e-09	7.29925e-07
2-161982798-T-C	0.000618382	4.09307e-11	4.58706e-09	4.99962e-07
2-161983248-C-T	0.000716266	6.14643e-11	5.31261e-08	6.43581e-07
2-161984623-C-G	0.000601519	3.56917e-11	4.25347e-09	4.7244e-07
2-161985053-A-T	0.000625041	4.53972e-11	4.17609e-09	4.8779e-07
2-161985367-G-A	0.000863334	5.64037e-11	6.56951e-09	7.63525e-07
2-161986110-T-G	0.00323033	4.79346e-10	6.15656e-08	7.3274e-06
2-161986379-C-T	0.000990542	6.70107e-11	7.76703e-09	9.2465e-07
2-161986568-T-C	0.000788356	3.58585e-11	1.06011e-08	5.43848e-07
2-161986726-G-A	0.000856968	5.5366e-11	6.49086e-09	7.52699e-07
2-161987158-A-G	0.000586968	4.3153e-11	4.52491e-09	4.7184e-07
2-161987312-T-C	0.000629888	3.73407e-11	4.66916e-09	4.93805e-07
2-161987970-C-T	0.000688766	5.61836e-11	5.05043e-09	5.85672e-07
2-161988766-G-A	0.00087517	5.21914e-11	6.57344e-09	7.87363e-07
2-161989055-T-C	0.000791606	3.58994e-11	1.06385e-08	5.46033e-07
2-161989344-C-T	0.000651315	3.66441e-11	4.70571e-09	5.16574e-07
2-161989345-G-A	0.00100369	3.84024e-11	1.60868e-08	6.86553e-07
2-161989442-G-T	0.000943506	6.38841e-11	7.30167e-09	8.64698e-07
2-161989668-G-A	0.000603029	4.23974e-11	4.32953e-09	4.79152e-07
2-161989929-G-A	0.000792984	3.59031e-11	1.0711e-08	5.46929e-07
2-161990279-G-A	0.000594941	3.55684e-11	4.2085e-09	4.63696e-07
2-161990374-A-G	0.000936705	6.32566e-11	7.23141e-09	8.55871e-07
2-161990560-T-C	0.000597503	3.55945e-11	4.22134e-09	4.68075e-07
2-161990716-A-G	0.00426896	7.23489e-10	9.49136e-08	1.13639e-05
2-161991017-A-T	0.00517932	3.341e-10	1.50641e-07	8.79459e-06
2-161991242-C-T	0.000637963	4.2626e-11	4.49502e-09	5.14746e-07
2-161991543-G-A	0.00058637	3.60004e-11	4.14929e-09	4.55445e-07
2-161991629-C-T	0.00116143	8.72218e-11	1.08128e-08	1.17248e-06
2-161992802-G-C	0.000593295	3.55537e-11	4.18952e-09	4.63157e-07
2-161993299-C-G	0.000861459	5.50804e-11	7.39995e-09	7.61517e-07
2-161994148-C-T	0.000596886	3.56431e-11	4.69592e-09	4.60943e-07
2-161994848-T-A	0.000602044	3.56846e-11	4.26148e-09	4.73032e-07
2-161996079-A-T	0.000592837	3.84129e-11	4.27784e-09	4.63001e-07
2-161996523-C-A	0.000937332	8.24917e-11	8.12046e-09	8.51123e-07
2-161997516-T-G	0.000614016	3.93833e-11	4.41413e-09	4.91066e-07
2-161997917-G-A	0.000753307	6.58629e-11	5.81775e-09	6.32729e-07
2-161999746-G-T	0.00630764	9.78001e-10	1.30832e-07	1.51998e-05
2-162000377-G-A	0.000588707	3.72339e-11	4.19599e-09	4.61978e-07
2-162000942-A-T	0.0110368	1.33671e-09	2.00719e-07	2.30616e-05
2-162001003-T-C	0.000613266	4.35031e-11	4.41519e-09	5.56075e-07
2-162001689-C-T	0.00112504	6.07342e-11	1.19939e-08	1.18859e-06
2-162002461-A-T	0.00103452	1.00924e-10	1.03222e-08	1.08351e-06
2-162002514-A-G	0.000587623	3.72771e-11	4.19213e-09	4.56796e-07
2-162002519-A-G	0.00103765	7.46505e-11	9.533e-09	1.00995e-06
2-162002925-G-A	0.000617562	6.09475e-11	4.37506e-09	4.82263e-07
2-162002926-G-A	0.000585992	3.62724e-11	4.15205e-09	4.55243e-07
2-162003049-T-C	0.000594471	3.55541e-11	4.2128e-09	4.60835e-07
2-162003398-T-C	0.000662695	3.92514e-11	5.06566e-09	5.28649e-07
2-162003424-A-C	0.000585989	3.62765e-11	4.15214e-09	4.55238e-07
2-162003440-T-C	0.000585979	3.62905e-11	4.15253e-09	4.55221e-07
2-162004336-G-C	0.00063462	4.75486e-11	4.53954e-09	5.02479e-07
2-162004451-T-C	0.000798523	6.7449e-11	6.78425e-09	7.47129e-07
2-162005065-A-G	0.000619678	4.09228e-11	4.92879e-09	9.11372e-07
2-162005863-C-T	0.000654794	5.02963e-11	7.30656e-08	5.54696e-07
2-162007965-C-T	0.000945381	9.76628e-11	9.19529e-09	1.00684e-06
2-162009238-C-T	0.000641048	3.89948e-11	4.69505e-09	4.97492e-07
2-162009960-T-A	0.000586043	3.62086e-11	4.15081e-09	4.55335e-07
2-162010556-G-A	0.00253736	3.13736e-10	3.06723e-08	3.17232e-06
2-162010604-G-T	0.000591117	3.62048e-11	4.23405e-09	4.60105e-07
2-162011117-A-G	0.000608977	4.0925e-11	4.466e-09	4.79859e-07
2-162011255-G-A	0.0013933	1.2711e-10	1.57715e-08	1.71166e-06
2-162012424-G-C	0.000618462	4.66199e-11	4.38826e-09	4.8303e-07
2-162013218-T-C	0.000587176	3.63192e-11	4.15586e-09	4.55423e-07
2-162013752-T-C	0.000586113	3.61416e-11	4.14996e-09	4.5544e-07
2-162013926-C-T	0.000677428	4.95693e-11	5.01369e-09	5.48798e-07
2-162014001-A-G	0.000772315	6.89685e-11	6.00307e-09	6.54726e-07
2-162014183-T-C	0.00100828	1.15253e-10	9.82314e-09	1.05694e-06
2-162014416-T-C	0.00106955	1.08992e-10	1.07357e-08	1.18051e-06
2-162017002-T-C	0.000622742	4.59483e-11	4.58092e-09	5.05416e-07
2-162017042-G-T	0.000586692	3.59586e-11	4.14898e-09	4.56221e-07
2-162017728-G-A	0.000611551	3.70123e-11	4.42665e-09	4.90457e-07
2-162018403-A-G	0.000838315	5.44669e-11	6.24995e-09	7.43278e-07
2-162018412-C-T	0.000607509	3.55753e-11	4.57761e-09	4.91932e-07
2-162018666-G-A	0.000658341	4.0301e-11	5.10899e-09	5.20909e-07
2-162018895-G-A	0.000900989	9.06076e-11	7.40102e-09	8.25147e-07
2-162019333-C-A	0.0135601	1.94829e-09	3.279e-07	3.01792e-05
2-162020258-G-A	0.000590151	3.56363e-11	4.1676e-09	4.60523e-07
2-162020475-G-A	0.0111074	1.47786e-09	2.47791e-07	2.31743e-05
2-162020890-G-A	0.000718419	5.97735e-11	5.40695e-09	5.9049e-07
2-162020924-C-G	0.00107591	1.10081e-10	1.08341e-08	1.1913e-06
2-162021224-T-C	0.0111251	1.48116e-09	2.48246e-07	2.32251e-05
2-162021313-T-C	0.000669289	3.7022e-11	5.14057e-09	5.77386e-07
2-162021359-A-G	0.000970598	5.19435e-11	8.44997e-09	9.34374e-07
2-162022259-C-T	0.000737865	6.36349e-11	5.62492e-09	6.14033e-07
2-162024115-A-C	0.000760679	6.70496e-11	5.86709e-09	6.40108e-07
2-162024416-A-T	0.00099872	5.31591e-11	8.78169e-09	9.74257e-07
2-162024581-C-T	0.00107065	6.90062e-11	1.05596e-08	1.18992e-06
2-162025219-A-G	0.000643228	4.76512e-11	4.6412e-09	5.06204e-07
2-162025508-A-G	0.000586161	3.61041e-11	4.14956e-09	4.55515e-07
2-162025828-T-C	0.000986644	9.06708e-11	8.86381e-09	1.03235e-06
2-162026361-G-A	0.000585997	3.6486e-11	4.15827e-09	4.5518e-07
2-162026851-T-C	0.000586004	3.64954e-11	4.15859e-09	4.55185e-07
2-162027132-C-T	0.00186494	1.24661e-10	2.47597e-08	2.61628e-06
2-162027276-G-A	0.00067521	5.23097e-11	5.21345e-09	5.82255e-07
2-162027355-A-C	0.000788647	7.12316e-11	6.18389e-09	6.71922e-07
2-162027452-G-A	0.00060675	7.27472e-11	4.17989e-09	7.04886e-07
2-162028523-T-C	0.000594576	3.56945e-11	4.20609e-09	4.64595e-07
2-162028600-C-T	0.000714428	3.63792e-11	8.21863e-09	4.57091e-07
2-162028940-C-T	0.000773152	6.85575e-11	6.00891e-09	6.53211e-07
2-162029135-A-C	0.000592382	3.56579e-11	4.24611e-09	4.66517e-07
2-162029293-G-A	0.000812053	6.92872e-11	4.87882e-09	7.693e-07
2-162029339-G-A	0.000661227	3.67961e-11	4.80799e-09	5.2772e-07
2-162029379-A-G	0.000647813	1.03459e-10	4.16748e-09	8.71281e-07
2-162029450-G-A	0.000863263	4.91354e-11	7.42885e-09	7.80216e-07
2-162029776-A-G	0.00059749	3.80786e-11	4.31958e-09	4.72377e-07
2-162030453-T-C	0.00761664	1.4899e-09	1.39522e-07	1.34266e-05
2-162030968-G-A	0.000784188	7.12531e-11	6.35077e-09	7.55462e-07
2-162031231-A-G	0.000661258	1.12278e-10	4.19583e-09	9.28022e-07
2-162031241-G-A	0.000741474	4.91201e-11	5.83737e-09	6.3803e-07
2-162031393-T-G	0.00150559	2.3907e-10	1.90075e-08	2.00757e-06
2-162031459-G-A	0.000703388	3.71358e-11	7.84302e-09	4.55868e-07
2-162031507-G-C	0.00059507	3.64002e-11	4.22433e-09	4.6795e-07
2-162031545-C-T	0.000628182	4.03497e-11	5.9022e-09	4.69401e-07
2-162031595-C-T	0.000970043	6.68908e-11	7.66257e-09	9.18433e-07
2-162032217-T-C	0.000586054	5.52135e-11	4.47923e-09	5.63809e-07
2-162032904-G-A	0.000863134	4.23759e-11	6.62089e-09	7.45942e-07
2-162032976-C-T	0.000644923	3.6677e-11	5.10332e-09	5.44943e-07
2-162033292-A-G	0.000733588	1.30014e-10	5.00374e-09	5.60269e-07
2-162033632-C-T	0.00077775	7.81589e-11	8.28865e-08	7.48307e-07
2-162033707-G-A	0.000713393	3.68642e-11	8.11743e-09	4.56772e-07
2-162034514-C-G	0.00230274	1.55394e-10	3.03266e-08	2.95517e-06
2-162034565-C-T	0.000723753	3.66267e-11	8.36601e-09	4.58023e-07
2-162034762-C-T	0.00969397	1.22112e-09	2.04037e-07	1.90121e-05
2-162034769-T-C	0.000718045	3.67673e-11	8.2165e-09	4.57302e-07
2-162035533-C-G	0.000590775	3.79971e-11	4.25344e-09	4.62681e-07
2-162035922-C-T	0.000616532	4.11096e-11	4.40429e-09	4.88172e-07
2-162035932-T-C	0.000586115	3.66487e-11	4.16248e-09	4.55277e-07
2-162036054-A-G	0.0029684	8.14649e-10	4.11409e-08	0.000113002
2-162036602-G-C	0.00137908	1.05463e-10	1.53117e-08	1.59873e-06
2-162036770-T-C	0.00112921	1.5066e-10	1.04596e-08	1.12453e-06
2-162036828-C-A	0.000608426	4.26963e-11	4.74933e-09	9.97827e-07
2-162037515-G-C	0.000588424	3.69311e-11	4.22151e-09	4.60315e-07
2-162037878-C-T	0.000588732	3.56121e-11	4.17823e-09	4.61034e-07
2-162038256-A-G	0.000669355	3.90804e-11	7.00696e-09	4.55835e-07
2-162038752-G-A	0.000768286	6.60244e-11	6.21791e-09	7.30581e-07
2-162039373-C-G	0.00315312	2.33389e-10	4.78808e-08	4.65355e-06
2-162039453-T-G	0.000714574	4.33051e-11	5.09852e-09	5.89346e-07
2-162039541-T-C	0.00114791	7.89887e-11	1.0679e-08	1.20476e-06
2-162039747-T-C	0.00124367	8.38208e-11	1.3264e-08	1.49748e-06
2-162040925-T-C	0.00161586	8.28639e-11	2.03786e-08	2.28018e-06
2-162041311-T-A	0.00086314	6.23996e-11	7.42072e-09	7.8725e-07
2-162041362-G-T	0.000841653	4.30779e-11	7.29099e-09	8.13637e-07
2-162041752-T-C	0.00113194	8.1389e-11	1.06315e-08	1.17966e-06
2-162041990-G-A	0.000859585	4.39936e-11	7.4526e-09	8.41254e-07
2-162042299-G-A	0.00602098	2.18683e-09	1.11574e-07	0.000225038
2-162044206-A-G	0.000586145	3.61586e-11	4.15003e-09	4.55416e-07
2-162044254-T-G	0.000634892	9.66649e-11	4.15174e-09	8.16843e-07
2-162044324-C-T	0.000586931	3.59051e-11	4.14931e-09	4.56401e-07
2-162044379-C-T	0.00129418	1.18429e-10	1.86265e-08	2.07942e-06
2-162044429-G-T	0.000586981	3.68722e-11	4.18311e-09	4.56286e-07
2-162044435-T-C	0.00271041	3.40278e-10	4.26842e-08	3.81221e-06
2-162044463-T-C	0.000586753	3.59431e-11	4.14896e-09	4.56188e-07
2-162044646-A-T	0.000851213	8.28065e-11	7.13556e-09	8.58796e-07
2-162044793-A-G	0.000587587	3.5814e-11	4.15167e-09	4.57046e-07
2-162044817-C-T	0.000714207	3.67658e-11	8.11909e-09	4.56627e-07
2-162044904-C-T	0.0010909	1.41795e-10	9.96631e-09	1.07233e-06
2-162045301-A-G	0.000586828	3.59297e-11	4.14888e-09	4.56171e-07
2-162045661-C-T	0.00108574	7.67151e-11	9.99186e-09	1.10814e-06
2-162045891-G-A	0.00618538	8.23844e-10	1.33868e-07	1.73317e-05
2-162046561-G-A	0.000587283	3.58561e-11	4.14987e-09	4.56719e-07
2-162046573-G-A	0.000585912	3.5558e-11	4.15714e-09	4.5561e-07
2-162047069-A-G	0.000587084	3.58936e-11	4.14933e-09	4.56475e-07
2-162047284-C-T	0.0104732	1.33809e-09	2.29144e-07	2.12845e-05
2-162047503-T-C	0.00305943	2.08555e-10	1.12115e-08	9.52028e-07
2-162047874-A-C	0.0005864	3.60437e-11	4.14948e-09	4.55677e-07
2-162048023-T-C	0.00058656	3.6e-11	4.14899e-09	4.55869e-07
2-162048561-A-G	0.000611087	3.7079e-11	4.35145e-09	4.829e-07
2-162049101-A-T	0.000603372	3.61201e-11	4.40836e-09	4.84139e-07
2-162049104-G-A	0.0123914	1.67706e-09	2.87861e-07	2.685e-05
2-162049785-G-T	0.0110775	1.43965e-09	2.44634e-07	2.27116e-05
2-162050022-T-C	0.000586375	3.60485e-11	4.14954e-09	4.55662e-07
2-162050264-A-T	0.000585991	3.62832e-11	4.15491e-09	4.55194e-07
2-162050372-T-C	0.000586011	3.6253e-11	4.15401e-09	4.5522e-07
2-162050380-G-A	0.000586029	3.62331e-11	4.15344e-09	4.55242e-07
2-162050494-T-C	0.00113751	6.79603e-11	9.63308e-09	1.11972e-06
2-162050570-T-C	0.000586172	3.60014e-11	4.15047e-09	4.55498e-07
2-162050652-A-G	0.000689678	4.88074e-11	5.13723e-09	5.7478e-07
2-162050722-C-T	0.000586176	3.60057e-11	4.1504e-09	4.55507e-07
2-162050977-C-G	0.000585981	3.6312e-11	4.15553e-09	4.55181e-07
2-162051233-T-C	0.000585979	3.63225e-11	4.15571e-09	4.55178e-07
2-162051310-T-A	0.00058605	3.62438e-11	4.15285e-09	4.55314e-07
2-162051315-T-C	0.00122145	7.2807e-11	1.06398e-08	1.23524e-06
2-162051501-C-T	0.000588346	3.57567e-11	4.1532e-09	4.58236e-07
2-162051553-T-C	0.000586602	3.69586e-11	4.1793e-09	4.55736e-07
2-162051967-A-C	0.000590281	3.56378e-11	4.16368e-09	4.6062e-07
2-162052068-C-A	0.000590057	3.56479e-11	4.16233e-09	4.60347e-07
2-162052225-G-A	0.00058976	3.56545e-11	4.16065e-09	4.6e-07
2-162052229-A-G	0.0160389	2.21392e-09	3.92814e-07	3.78129e-05
2-162052473-G-A	0.00167058	1.25725e-10	2.15372e-08	2.31601e-06
2-162052627-C-T	0.00132665	1.16383e-10	1.48871e-08	1.57713e-06
2-162052732-C-T	0.00073668	4.45131e-11	5.31372e-09	6.13993e-07
2-162052904-T-A	0.0005891	3.57046e-11	4.15688e-09	4.59149e-07
2-162052927-G-A	0.00058911	3.5704e-11	4.15693e-09	4.59161e-07
2-162052985-C-G	0.00763001	1.49584e-09	1.78719e-07	2.0402e-05
2-162053079-T-C	0.0005909	3.56181e-11	4.1675e-09	4.61356e-07
2-162053092-G-C	0.000590909	3.56177e-11	4.16756e-09	4.61368e-07
2-162053263-A-G	0.000590911	3.56136e-11	4.16781e-09	4.61445e-07
2-162053370-G-A	0.000590554	3.56266e-11	4.16554e-09	4.61007e-07
2-162053625-G-T	0.00119354	1.70896e-10	1.10412e-08	1.23047e-06
2-162053713-G-C	0.000586721	4.74115e-11	4.53418e-09	4.8096e-07
2-162054149-G-C	0.000741959	4.10252e-11	5.75574e-09	6.20364e-07
2-162054208-A-G	0.000596277	3.57373e-11	4.22963e-09	4.63813e-07
2-162054870-G-A	0.000602857	3.56153e-11	4.27256e-09	4.91868e-07
2-162055209-T-C	0.0015427	2.153e-10	1.90003e-08	2.24027e-06
2-162055256-T-C	0.000792004	5.95741e-11	6.85903e-09	7.05704e-07
2-162055699-A-G	0.00860864	1.57692e-09	2.13036e-07	2.25088e-05
2-162056798-A-G	0.000603106	3.79824e-11	4.35375e-09	4.75551e-07
2-162057490-G-A	0.000742862	5.39723e-11	6.20054e-09	6.42988e-07
2-162057962-G-A	0.000747688	5.4526e-11	6.2652e-09	6.49253e-07
2-162059271-C-T	0.000585874	3.62473e-11	4.15043e-09	4.55162e-07
2-162059332-A-G	0.00379496	4.22902e-10	4.9206e-08	5.24455e-06
2-162059459-G-A	0.000708831	4.99739e-11	5.7514e-09	6.00029e-07
2-162059829-C-T	0.000802798	6.68042e-11	6.94132e-09	6.96765e-07
2-162059871-C-T	0.00071667	5.0888e-11	5.85436e-09	6.09824e-07
2-162059903-G-T	0.000932143	1.10533e-10	7.88216e-09	8.26669e-07
2-162060034-A-T	0.000898603	7.26912e-11	7.91817e-09	8.46872e-07
2-162060093-T-A	0.000704761	4.94875e-11	5.69929e-09	5.95029e-07
2-162060144-G-A	0.000586248	3.5603e-11	4.15236e-09	4.5525e-07
2-162060192-G-A	0.000707605	4.98173e-11	5.73636e-09	5.98569e-07
2-162060422-A-C	0.000694724	4.80041e-11	5.44675e-09	5.77493e-07
2-162060904-C-A	0.000707685	4.98507e-11	5.73582e-09	5.98523e-07
2-162061564-T-C	0.000604678	3.59569e-11	4.43428e-09	4.67761e-07
2-162061680-G-C	0.000810013	6.82657e-11	6.47411e-09	7.06848e-07
2-162061724-T-C	0.000587597	3.56963e-11	4.16072e-09	4.55784e-07
2-162061855-G-A	0.000641914	3.82757e-11	4.62522e-09	4.999e-07
2-162062897-G-A	0.0012527	1.19761e-10	1.33293e-08	1.44897e-06
2-162062979-G-A	0.000609933	9.32195e-11	4.18625e-09	4.5925e-07
2-162063042-G-T	0.00102472	4.88514e-11	2.13694e-08	6.66588e-07
2-162063493-G-A	0.000633196	4.32139e-11	4.63268e-09	5.04814e-07
2-162063568-G-A	0.000985077	7.95279e-11	8.79972e-09	9.23857e-07
2-162063712-G-A	0.00383676	4.21113e-10	5.02973e-08	5.28608e-06
2-162063752-T-C	0.000585788	3.7365e-11	4.16035e-09	4.56074e-07
2-162063875-G-C	0.00132504	1.72773e-10	1.62664e-08	1.62731e-06
2-162064039-G-A	0.000689334	4.78952e-11	5.49941e-09	5.76123e-07
2-162064625-G-A	0.000600924	4.25223e-11	4.46025e-09	5.49653e-07
2-162065063-C-T	0.000666191	4.52099e-11	5.20426e-09	5.48109e-07
2-162065092-T-C	0.000670103	4.5656e-11	5.25418e-09	5.52879e-07
2-162065096-A-G	0.000595565	4.18002e-11	4.38474e-09	5.34407e-07
2-162065193-C-T	0.000938035	1.01493e-10	8.23012e-09	1.0012e-06
2-162065218-T-C	0.00100303	4.74318e-11	2.03592e-08	6.52663e-07
2-162065290-T-C	0.000677081	5.31392e-11	5.14722e-09	5.76356e-07
2-162065479-C-A	0.000777382	4.64761e-11	6.08243e-09	6.55435e-07
2-162065527-G-A	0.000607852	3.55543e-11	4.44876e-09	4.94424e-07
2-162065550-C-G	0.000685657	4.74727e-11	5.45303e-09	5.71783e-07
2-162065598-T-C	0.000994641	4.69521e-11	1.99974e-08	6.46446e-07
2-162066218-A-G	0.000873183	4.1844e-11	1.48016e-08	5.72403e-07
2-162066671-T-C	0.000740248	4.40258e-11	6.08652e-09	6.4534e-07
2-162066777-G-A	0.000664337	6.20469e-11	5.00693e-09	5.4391e-07
2-162067064-T-C	0.000642301	4.24523e-11	4.79923e-09	5.22276e-07
2-162067201-C-T	0.00124329	9.01647e-11	1.29323e-08	1.28921e-06
2-162067324-G-A	0.000744701	5.39719e-11	6.23241e-09	6.50915e-07
2-162067820-A-G	0.00124466	5.26438e-11	3.21371e-08	8.2255e-07
2-162067973-C-G	0.00137889	5.75983e-11	3.92185e-08	9.19801e-07
2-162068133-G-A	0.000614098	3.9501e-11	4.44316e-09	4.8544e-07
2-162068265-G-A	0.000703595	4.95983e-11	5.68198e-09	5.97064e-07
2-162068537-G-T	0.00175013	7.40781e-11	6.69651e-08	1.2476e-06
2-162068873-T-C	0.000716171	5.10716e-11	5.84335e-09	6.18678e-07
2-162069108-G-C	0.00172559	7.30183e-11	6.52411e-08	1.22835e-06
2-162070107-G-A	0.000727627	5.24488e-11	6.02392e-09	6.33569e-07
2-162070419-A-G	0.000715759	5.10393e-11	5.86606e-09	6.18044e-07
2-162070472-T-G	0.0007235	5.19158e-11	5.96725e-09	6.27986e-07
2-162070835-T-C	0.000787215	7.84973e-11	6.1969e-09	6.54097e-07
2-162070906-A-C	0.000709434	5.02945e-11	5.78243e-09	6.09801e-07
2-162071419-A-G	0.000710905	5.0467e-11	5.80185e-09	6.11715e-07
2-162071856-T-A	0.000712093	5.06434e-11	5.81635e-09	6.13112e-07
2-162071955-C-A	0.000715436	5.10401e-11	5.86058e-09	6.1747e-07
2-162072156-A-T	0.000718134	5.13009e-11	5.896e-09	6.209e-07
2-162072786-C-A	0.000839951	5.8611e-11	6.82937e-09	7.51792e-07
2-162072790-A-C	0.00125999	5.27796e-11	3.33087e-08	8.60357e-07
2-162073044-T-G	0.00137881	5.81539e-11	4.05092e-08	9.55811e-07
2-162073045-T-C	0.00138327	5.83096e-11	4.07635e-08	9.59262e-07
2-162073196-G-T	0.000689058	4.20615e-11	5.30742e-09	5.77062e-07
2-162073199-T-G	0.0016895	7.14597e-11	6.23592e-08	1.19946e-06
2-162073222-G-A	0.00168243	7.13315e-11	6.17498e-08	1.19483e-06
2-162073445-C-T	0.00227353	2.96527e-10	3.56492e-08	3.67346e-06
2-162073469-A-G	0.00132824	5.63358e-11	3.78846e-08	9.16141e-07
2-162074564-G-T	0.00073649	5.27629e-11	6.11001e-09	6.40939e-07
2-162074930-G-A	0.000610033	3.87428e-11	4.38421e-09	4.87228e-07
2-162075339-A-G	0.000843105	5.51489e-11	7.38207e-09	8.26725e-07
2-162075546-G-A	0.000656559	4.94531e-11	4.73284e-09	5.24095e-07
2-162075649-G-C	0.000592111	3.65018e-11	4.2031e-09	4.64076e-07
2-162075744-C-T	0.000897751	7.84083e-11	8.33456e-09	8.88765e-07
2-162075846-T-G	0.000825101	7.03797e-11	6.64206e-09	7.24991e-07
2-162076039-T-C	0.000665261	3.59494e-11	4.69013e-09	5.20353e-07
2-162076125-T-A	0.0005874	3.78548e-11	4.15947e-09	4.56307e-07
2-162076304-G-T	0.00082996	6.87239e-11	7.41299e-09	7.87406e-07
2-162076449-A-G	0.000889225	9.3076e-11	7.5879e-09	9.18603e-07
2-162076565-G-A	0.00195954	1.42277e-10	2.42596e-08	2.54636e-06
2-162076876-A-G	0.000820601	6.75174e-11	7.28168e-09	7.73933e-07
2-162077017-G-C	0.00101204	9.18228e-11	8.55196e-09	9.34488e-07
2-162077554-G-A	0.000745721	5.33122e-11	6.12322e-09	6.42197e-07
2-162079190-G-C	0.000639785	3.74668e-11	4.65476e-09	5.11269e-07
2-162079706-C-T	0.00082022	6.74607e-11	7.27604e-09	7.73355e-07
2-162080745-T-G	0.000634617	3.69665e-11	4.66909e-09	5.19963e-07
2-162081396-A-T	0.00209001	1.60062e-10	3.06981e-08	3.20971e-06
2-162081535-G-A	0.000806704	6.82088e-11	6.42357e-09	7.01348e-07
2-162081631-A-T	0.000826392	6.7871e-11	7.37771e-09	7.80359e-07
2-162082201-G-C	0.000841034	7.0543e-11	7.56987e-09	8.03554e-07
2-162082257-G-A	0.00059578	3.73487e-11	4.27641e-09	4.69116e-07
2-162082314-C-G	0.00175424	5.52696e-11	8.97777e-09	9.50634e-07
2-162082506-A-G	0.00176966	1.06603e-10	2.06358e-08	2.18423e-06
2-162082900-C-T	0.000807725	5.11024e-11	6.85195e-09	7.67838e-07
2-162083480-G-A	0.00113304	2.51886e-10	1.04133e-08	1.12325e-06
2-162083507-C-A	0.000819045	6.74459e-11	7.25921e-09	7.71627e-07
2-162083632-G-A	0.000593941	4.48638e-11	4.20598e-09	4.59942e-07
2-162083660-A-G	0.00125526	1.5535e-10	1.3743e-08	1.42484e-06
2-162084959-A-G	0.00215788	2.45108e-10	2.71642e-08	2.8816e-06
2-162085059-A-G	0.00084071	7.05998e-11	7.56597e-09	8.03175e-07
2-162086007-C-T	0.000672772	4.5322e-11	5.07361e-09	5.55435e-07
2-162086062-G-A	0.000595116	3.72603e-11	4.26852e-09	4.68256e-07
2-162086784-G-A	0.000591916	3.68228e-11	4.23032e-09	4.64088e-07
2-162087055-G-T	0.000627407	3.76705e-11	4.59938e-09	5.00951e-07
2-162087057-T-C	0.000782405	5.96466e-11	6.58529e-09	7.20121e-07
2-162088285-C-T	0.000845315	7.11426e-11	7.62998e-09	8.0973e-07
2-162088358-A-G	0.000732119	4.30625e-11	5.83721e-09	6.28844e-07
2-162088438-C-A	0.00068601	6.65902e-11	5.26081e-07	6.07355e-07
2-162088643-G-A	0.00088937	7.87662e-11	8.24585e-09	8.73245e-07
2-162089537-A-G	0.000643902	4.20479e-11	4.9058e-09	5.18316e-07
2-162089545-C-T	0.00146807	2.61323e-10	1.51126e-08	1.68584e-06
2-162090116-G-A	0.000586439	3.69785e-11	4.17902e-09	4.56555e-07
2-162090155-A-C	0.000649048	4.40574e-11	4.94725e-09	5.42454e-07
2-162090178-A-G	0.000612708	4.32619e-11	4.47423e-09	4.97689e-07
2-162090179-T-C	0.000660883	3.67672e-11	5.10114e-09	5.72518e-07
2-162090446-C-T	0.0037101	4.04634e-10	7.12427e-08	7.76543e-06
2-162091246-C-T	0.000691848	3.55551e-11	4.7944e-09	5.44645e-07
2-162092224-T-C	0.000601296	3.68973e-11	4.36997e-09	4.83774e-07
2-162093055-C-T	0.000668762	4.48806e-11	5.02876e-09	5.50572e-07
2-162093094-C-T	0.000660455	3.81954e-11	4.90125e-09	5.37803e-07
2-162093139-A-G	0.000974014	1.20278e-10	8.71821e-09	9.44843e-07
2-162093239-G-C	0.00102093	1.06532e-10	1.01516e-08	1.08216e-06
2-162093470-G-A	0.000940744	8.91978e-11	8.96561e-09	9.5065e-07
2-162094091-T-C	0.000593009	3.55952e-11	4.20696e-09	4.62326e-07
2-162094133-A-G	0.00104381	1.03138e-10	1.10713e-08	1.14199e-06
2-162094344-C-T	0.000635898	3.85822e-11	4.74248e-09	5.19842e-07
2-162094697-G-C	0.000593451	3.70717e-11	4.22438e-09	4.60487e-07
2-162094712-C-T	0.000648331	4.25241e-11	4.96119e-09	5.23453e-07
2-162094888-A-G	0.000609292	4.09934e-11	4.33889e-09	4.86678e-07
2-162095700-G-A	0.000702731	7.0444e-11	4.5794e-07	6.32385e-07
2-162095972-T-A	0.00118755	1.02573e-10	1.24822e-08	1.44766e-06
2-162096679-C-A	0.000614402	3.60246e-11	4.42922e-09	4.82778e-07
2-162097023-T-C	0.000980448	3.66275e-11	1.05998e-08	1.24537e-06
2-162097087-T-A	0.000808823	7.02408e-11	6.7614e-09	7.60297e-07
2-162097354-G-A	0.000588643	3.80863e-11	4.15279e-09	5.86109e-07
2-162098175-C-T	0.000649109	3.77204e-11	4.87119e-09	5.33631e-07
2-162098261-T-A	0.000653566	4.84074e-11	4.7847e-09	5.28118e-07
2-162098876-A-G	0.000738752	5.21971e-11	5.79692e-09	6.37786e-07
2-162099102-C-T	0.000917832	8.30265e-11	8.66434e-09	9.16411e-07
2-162099105-G-A	0.000600372	3.5621e-11	4.25867e-09	4.71394e-07
2-162099522-G-A	0.000624492	5.59491e-11	4.99112e-09	6.36908e-07
2-162100088-T-C	0.000903076	7.9494e-11	8.46375e-09	8.95416e-07
2-162100381-G-A	0.00119451	1.27865e-10	1.27561e-08	1.36564e-06
2-162100545-T-C	0.00085384	6.35064e-11	7.20602e-09	7.86181e-07
2-162100601-G-A	0.000651653	4.74223e-11	4.81415e-09	5.25177e-07
2-162100602-G-A	0.000642223	4.68041e-11	4.70765e-09	5.13872e-07
2-162100841-T-A	0.000823514	6.79588e-11	7.31675e-09	7.78063e-07
2-162100924-T-C	0.00140341	7.63726e-11	1.45797e-08	1.54009e-06
2-162100965-T-C	0.000717037	4.84649e-11	5.56167e-09	6.08303e-07
2-162101201-T-C	0.000589637	3.59303e-11	4.19991e-09	4.61281e-07
2-162101558-C-G	0.00185966	4.31318e-10	2.25092e-08	2.47457e-06
2-162102737-G-A	0.000617028	3.91628e-11	4.55868e-09	4.87366e-07
2-162103083-C-G	0.000587316	3.84845e-11	4.15056e-09	4.55329e-07
2-162104736-C-T	0.000597836	3.56314e-11	4.24964e-09	4.6809e-07
2-162104800-A-C	0.000593873	3.55537e-11	4.21051e-09	4.62166e-07
2-162106323-T-C	0.000639882	4.24221e-11	4.86931e-09	5.13607e-07
2-162106685-C-G	0.0172274	4.15465e-10	6.99717e-07	7.63032e-05
2-162107087-T-G	0.0164398	3.98011e-10	6.54398e-07	7.13859e-05
2-162107364-G-A	0.000755193	6.37882e-11	5.95342e-09	7.14133e-07
2-162107791-G-A	0.000728066	1.06348e-10	5.01539e-09	5.58292e-07
2-162108243-G-A	0.000720066	2.34346e-10	4.84394e-09	5.26205e-07
2-162109082-C-T	0.000816281	6.37922e-11	7.212e-09	7.32182e-07
2-162109592-A-G	0.0162822	3.93841e-10	6.55635e-07	7.05429e-05
2-162110575-C-A	0.00632461	9.41201e-11	1.6221e-07	1.79461e-05
2-162111035-T-C	0.000658434	1.68007e-10	4.43535e-09	4.81478e-07
2-162111130-G-C	0.000781122	5.93442e-11	6.72412e-09	6.86448e-07
2-162111148-A-G	0.000589274	3.68565e-11	4.18116e-09	4.60103e-07
2-162111250-T-C	0.000740395	5.20086e-11	6.06395e-09	6.32627e-07
2-162111748-C-A	0.000690067	9.93996e-10	6.40896e-09	1.30195e-06
2-162111776-C-T	0.00130395	1.07484e-10	1.34453e-08	1.4576e-06
2-162112061-T-C	0.00269411	5.37619e-10	4.22536e-08	4.43684e-06
2-162112363-C-T	0.000687342	9.71855e-10	6.35933e-09	1.28473e-06
2-162112761-A-G	0.00979983	2.13721e-10	3.18671e-07	3.34452e-05
2-162112984-A-G	0.000591696	8.6797e-11	5.04497e-09	9.79761e-07
2-162113152-A-G	0.000686689	9.75349e-10	6.35046e-09	1.27869e-06
2-162113193-C-G	0.000685407	9.6082e-10	6.32894e-09	1.27026e-06
2-162113436-G-C	0.000686823	9.76413e-10	6.35168e-09	1.279e-06
2-162113651-C-T	0.0108703	2.35629e-10	3.71119e-07	3.89005e-05
2-162114032-G-T	0.000654328	4.84536e-11	5.01827e-09	5.52135e-07
2-162114601-A-C	0.000797459	4.78336e-11	6.4118e-09	6.87917e-07
2-162114765-C-G	0.0105149	2.28188e-10	3.53741e-07	3.70597e-05
2-162115054-C-T	0.000729514	5.0811e-11	5.92471e-09	6.19161e-07
2-162115353-T-C	0.000616467	1.94213e-10	4.21326e-09	4.82646e-07
2-162115354-G-A	0.00968117	2.11561e-10	3.13041e-07	3.28602e-05
2-162115563-A-C	0.00968771	2.11696e-10	3.13352e-07	3.28926e-05
2-162115829-A-G	0.000682338	9.42421e-10	6.27982e-09	1.25363e-06
2-162115860-T-A	0.00068954	1.00786e-09	6.41025e-09	1.29514e-06
2-162115875-A-G	0.000690721	1.01708e-09	6.4321e-09	1.30198e-06
2-162116222-G-A	0.000739695	5.84981e-11	6.16091e-09	6.80038e-07
2-162117218-A-C	0.000585814	3.72218e-11	4.15587e-09	4.5582e-07
2-162117309-C-A	0.000659569	5.28987e-11	4.944e-09	5.39858e-07
2-162117382-A-C	0.00068973	1.00255e-09	6.40983e-09	1.2963e-06
2-162118225-G-C	0.00844841	1.86032e-10	2.55923e-07	2.6914e-05
2-162118368-C-T	0.000692188	1.04448e-09	6.46117e-09	1.3145e-06
2-162118384-G-A	0.000695156	1.0551e-09	6.50915e-09	1.33592e-06
2-162118466-T-C	0.000685008	9.74716e-10	6.32179e-09	1.27196e-06
2-162118573-A-G	0.00968272	2.11593e-10	3.12875e-07	3.28399e-05
2-162118659-C-T	0.000683	9.55484e-10	6.28468e-09	1.2618e-06
2-162118677-G-A	0.000684581	9.72375e-10	6.3123e-09	1.27052e-06
2-162118887-C-T	0.000684259	9.67988e-10	6.30631e-09	1.26864e-06
2-162118969-G-A	0.000612706	3.55658e-11	4.29748e-09	4.77063e-07
2-162118993-G-T	0.000683751	9.66737e-10	6.29565e-09	1.26518e-06
2-162119143-C-T	0.000601407	4.08266e-11	4.35595e-09	4.74316e-07
2-162119205-C-T	0.00063665	3.60705e-11	4.80148e-09	5.41224e-07
2-162119481-A-T	0.00068509	9.76842e-10	6.32102e-09	1.27313e-06
2-162119507-C-T	0.000593417	3.56842e-11	4.20434e-09	4.64015e-07
2-162119581-C-A	0.000684816	9.74628e-10	6.31592e-09	1.27153e-06
2-162120182-C-T	0.000622063	3.99595e-11	4.63241e-09	4.93246e-07
2-162120286-A-C	0.00461698	3.49033e-10	1.17219e-08	1.35693e-06
2-162120485-G-C	0.000621915	4.02939e-11	4.49722e-09	5.0026e-07
2-162121365-G-A	0.000863682	6.78292e-11	7.42995e-09	7.87274e-07
2-162121455-A-G	0.0042538	6.75076e-11	8.98991e-08	9.77801e-06
2-162121869-A-C	0.000627806	1.82981e-10	4.26969e-09	4.73316e-07
2-162121960-C-T	0.000611675	3.60616e-11	4.39297e-09	4.81108e-07
2-162122239-A-G	0.000640294	3.94369e-11	4.78274e-09	5.24192e-07
2-162122301-C-T	0.000667948	8.69947e-10	5.99204e-09	1.17307e-06
2-162122641-G-C	0.000627748	1.8229e-10	4.26903e-09	4.73188e-07
2-162122774-G-A	0.000641303	4.25317e-11	4.70053e-09	5.24454e-07
2-162122918-G-A	0.000992632	8.60208e-11	9.01168e-09	1.03325e-06
2-162123042-G-A	0.000728443	5.2867e-11	6.01335e-09	6.19843e-07
2-162123269-T-C	0.00968668	2.11738e-10	3.13032e-07	3.28562e-05
2-162123411-A-G	0.000665799	8.64516e-10	5.94805e-09	1.1664e-06
2-162123888-G-A	0.000660195	4.47146e-11	4.90298e-09	5.48326e-07
2-162125043-C-T	0.00100852	9.91825e-11	8.86133e-09	9.64453e-07
2-162125149-C-T	0.0008748	7.78164e-11	7.21241e-09	7.86561e-07
2-162125237-C-T	0.00100075	9.79004e-11	8.76305e-09	9.53858e-07
2-162125628-T-C	0.00064348	6.88249e-10	5.53968e-09	1.03158e-06
2-162125676-G-A	0.000586006	3.70033e-11	4.14963e-09	4.55406e-07
2-162125936-C-T	0.000649183	7.32865e-10	5.64265e-09	1.06292e-06
2-162127003-G-T	0.00392438	6.37607e-11	7.96178e-08	8.66596e-06
2-162127239-C-T	0.000647537	1.55854e-10	4.38094e-09	4.6261e-07
2-162127594-G-A	0.000868248	9.37229e-11	7.13623e-09	8.13282e-07
2-162127628-G-A	0.00064767	4.05883e-11	4.87929e-09	5.34654e-07
2-162127956-G-T	0.000587766	3.87426e-11	4.19216e-09	4.61572e-07
2-162128319-A-G	0.000648481	7.25968e-10	5.64494e-09	1.05533e-06
2-162128339-A-G	0.000646891	4.05191e-11	4.8701e-09	5.33655e-07
2-162128464-T-G	0.000903192	1.07841e-10	8.47979e-09	9.24011e-07
2-162128467-A-C	0.000606593	3.82369e-11	4.43938e-09	4.7607e-07
2-162129371-T-C	0.000646812	4.19499e-11	4.90989e-09	5.20764e-07
2-162129653-T-C	0.0257981	1.27206e-09	1.29435e-06	0.000137689
2-162129730-C-T	0.000752947	5.40666e-11	6.26981e-09	6.48993e-07
2-162129900-T-C	0.00381479	1.23544e-09	5.76252e-08	0.000167624
2-162130952-T-C	0.00817325	1.80107e-10	2.43864e-07	2.51849e-05
2-162131015-C-T	0.000639095	6.4533e-10	5.48255e-09	1.00098e-06
2-162131135-G-T	0.00064813	1.53038e-10	4.37955e-09	4.62408e-07
2-162131374-C-T	0.00843823	1.85163e-10	2.56192e-07	2.64234e-05
2-162131409-G-T	0.000644419	4.02999e-11	4.84098e-09	5.3049e-07
2-162131675-C-T	0.000646764	4.03225e-11	4.93123e-09	5.43717e-07
2-162131737-C-T	0.000649263	1.51786e-10	4.38641e-09	4.62149e-07
2-162131891-C-T	0.00837808	1.83889e-10	2.53517e-07	2.61509e-05
2-162132250-A-C	0.000654902	1.45325e-10	4.4219e-09	4.60484e-07
2-162132318-C-T	0.000640962	6.55147e-10	5.51978e-09	1.01287e-06
2-162132571-T-A	0.000636558	6.26448e-10	5.43456e-09	9.87757e-07
2-162132606-A-C	0.000644586	1.57591e-10	4.35842e-09	4.63987e-07
2-162133393-A-G	0.000639865	6.48666e-10	5.49815e-09	1.00721e-06
2-162133458-G-A	0.000637824	6.36981e-10	5.45589e-09	9.95982e-07
2-162133780-G-A	0.000638321	6.37478e-10	5.46905e-09	9.98324e-07
2-162133859-T-C	0.000633009	6.03887e-10	5.36641e-09	9.6705e-07
2-162133952-C-A	0.000656665	1.43944e-10	4.43571e-09	4.60044e-07
2-162134066-G-A	0.000639117	6.57901e-10	5.4875e-09	1.00231e-06
2-162134098-A-G	0.00127413	7.11726e-11	1.32109e-08	1.32691e-06
2-162134217-A-G	0.000639726	6.61518e-10	5.49934e-09	1.00546e-06
2-162134565-A-G	0.00352315	5.93746e-11	6.76685e-08	7.23684e-06
2-162134610-C-T	0.000636632	4.61296e-11	4.83934e-09	5.19494e-07
2-162134737-G-T	0.000635625	6.22004e-10	5.42008e-09	9.81278e-07
2-162134769-T-A	0.00103362	8.44589e-11	9.78888e-09	1.05082e-06
2-162134825-A-G	0.000657827	4.47848e-11	5.01241e-09	5.4399e-07
2-162134964-G-A	0.00767676	1.6995e-10	2.2057e-07	2.29994e-05
2-162135165-T-G	0.000646985	7.23222e-10	5.63283e-09	1.04936e-06
2-162135374-A-T	0.000645428	7.15363e-10	5.60479e-09	1.04007e-06
2-162135400-C-A	0.00829188	1.82127e-10	2.49107e-07	2.57101e-05
2-162135910-A-C	0.00109213	7.93663e-11	1.04444e-08	1.15381e-06
2-162136161-G-A	0.00879726	1.79215e-10	2.82985e-07	2.80793e-05
2-162136185-T-A	0.000587926	3.86058e-11	4.19189e-09	4.58688e-07
2-162136838-T-C	0.000865958	6.75719e-11	7.31576e-09	7.98186e-07
2-162136842-T-C	0.0101945	2.01615e-10	3.51575e-07	3.48263e-05
2-162138902-G-A	0.00175943	2.77569e-10	2.15407e-08	2.2273e-06
2-162138920-G-A	0.00182231	9.73641e-11	2.19666e-08	2.19356e-06
2-162139742-T-C	0.00196897	2.3515e-10	3.12446e-08	3.69477e-06
2-162140497-C-T	0.00059531	4.47012e-11	4.21181e-09	4.60222e-07
2-162141501-C-T	0.00061719	3.6525e-11	4.48807e-09	4.89323e-07
2-162141603-T-G	0.497585	1.98228e-09	4.20996e-08	4.52341e-06
2-162142047-G-A	0.000724311	4.33548e-11	5.5167e-09	6.1556e-07
2-162142342-A-G	0.000606444	4.02713e-11	4.26413e-09	4.62419e-07
2-162142413-T-C	0.000809358	5.07846e-11	6.57428e-09	7.31175e-07
2-162142431-G-A	0.000603123	3.96653e-11	4.23511e-09	4.60094e-07
2-162142490-G-A	0.000601744	3.93941e-11	4.22328e-09	4.59182e-07
2-162142545-C-A	0.00060262	3.96111e-11	4.22993e-09	4.5969e-07
2-162142753-C-A	0.000595467	3.79824e-11	4.17577e-09	4.55844e-07
2-162142845-C-A	0.000602237	3.95433e-11	4.22664e-09	4.59437e-07
2-162142878-T-C	0.000601843	3.9469e-11	4.22333e-09	4.59185e-07
2-162144073-C-T	0.0010991	8.14616e-11	1.09397e-08	7.0694e-07
2-162144091-T-C	0.00157697	2.61285e-10	1.85142e-08	2.15506e-06
2-162144346-A-C	0.00059249	3.726e-11	4.15476e-09	4.55168e-07
2-162144714-T-G	0.000597243	3.85851e-11	4.18567e-09	4.56526e-07
2-162145148-C-T	0.000673052	4.1535e-11	4.97613e-09	5.70559e-07
2-162145897-C-G	0.000626362	7.38632e-11	4.47415e-09	4.84418e-07
2-162146055-T-C	0.00064098	4.60289e-11	4.84626e-09	5.3377e-07
2-162146324-C-A	0.000595471	3.81394e-11	4.17216e-09	4.55758e-07
2-162146681-T-C	0.000591622	3.70884e-11	4.15006e-09	4.55379e-07
2-162147348-C-T	0.00667554	4.86972e-09	1.16222e-07	1.34736e-05
2-162148648-G-A	0.000595187	3.80424e-11	4.17064e-09	4.5568e-07
2-162149164-G-A	0.000592957	3.74672e-11	4.15617e-09	4.55167e-07
2-162150886-C-T	0.00077579	8.79531e-11	6.07316e-09	6.57111e-07
2-162150893-C-A	0.000815503	7.65655e-11	7.18056e-09	7.67998e-07
2-162150910-G-A	0.000595034	3.80036e-11	4.16953e-09	4.55626e-07
2-162151013-A-C	0.000743445	4.42056e-11	5.7465e-09	6.34764e-07
2-162151065-G-C	0.000593065	3.74977e-11	4.15681e-09	4.55174e-07
2-162151157-C-T	0.000736224	4.13762e-11	5.97967e-09	6.42071e-07
2-162153501-G-C	0.000593031	3.75901e-11	4.1546e-09	4.55172e-07
2-162153601-T-A	0.000592617	3.74571e-11	4.15271e-09	4.55163e-07
2-162154127-A-G	0.000620206	4.34037e-11	4.48554e-09	4.93581e-07
2-162154176-T-C	0.000619591	3.74488e-11	4.38572e-09	4.75218e-07
2-162155481-G-A	0.000590788	3.66428e-11	4.14929e-09	4.56119e-07
2-162156041-A-G	0.000595477	3.82536e-11	4.17005e-09	4.5584e-07
2-162156220-T-G	0.000595832	3.83945e-11	4.17203e-09	4.55959e-07
2-162156899-G-T	0.000793225	4.75762e-11	6.29714e-09	6.95603e-07
2-162157475-T-C	0.00884147	1.23198e-08	1.66827e-07	2.0055e-05
2-162157576-C-G	0.00706657	5.39998e-09	1.31361e-07	1.46865e-05
2-162157663-G-T	0.000591458	3.71758e-11	4.14885e-09	4.55459e-07
2-162158398-G-C	0.000687028	3.60842e-11	4.87908e-09	5.33048e-07
2-162158482-A-G	0.0005909	3.68798e-11	4.14974e-09	4.56071e-07
2-162159037-G-A	0.00134804	2.05371e-10	1.33664e-08	1.51666e-06
2-162160468-A-C	0.00063171	4.03865e-11	4.59993e-09	5.04084e-07
2-162160499-T-G	0.000590876	3.68996e-11	4.14995e-09	4.56136e-07
2-162161783-C-T	0.00332322	4.56049e-10	5.44356e-08	5.83235e-06
2-162161906-G-A	0.000800777	5.98815e-11	6.51207e-09	7.11234e-07
2-162162012-G-A	0.0042445	5.76578e-10	8.8083e-08	9.43983e-06
2-162162129-C-T	0.000595242	3.55729e-11	4.23116e-09	4.62461e-07
2-162162240-A-G	0.000590772	3.68489e-11	4.15047e-09	4.56284e-07
2-162162649-C-T	0.00188529	2.7651e-10	2.19462e-08	2.36832e-06
2-162163749-C-T	0.000704929	4.65943e-11	5.59554e-09	6.12607e-07
2-162163861-C-T	0.000592741	3.77351e-11	4.15292e-09	4.55163e-07
2-162164018-C-A	0.000604699	4.16352e-11	4.23455e-09	4.61884e-07
2-162164261-G-A	0.000594722	3.74738e-11	4.21322e-09	4.64641e-07
2-162164613-C-G	0.00488806	5.74814e-10	1.18646e-08	1.28048e-06
2-162164778-T-G	0.00120642	6.82092e-11	1.3206e-08	1.35153e-06
2-162165279-C-T	0.000878	8.67132e-11	7.98044e-09	8.6419e-07
2-162166089-A-G	0.000640854	4.20581e-11	4.68057e-09	5.12815e-07
2-162166105-C-T	0.00105451	6.80035e-11	1.00869e-08	1.03669e-06
2-162167177-C-G	0.00061889	3.98932e-11	4.17665e-09	4.57684e-07
2-162167867-A-T	0.000587841	8.91545e-10	9.53627e-09	1.31585e-06
2-162167868-G-A	0.000722145	3.56896e-11	5.16714e-09	5.68439e-07
2-162168018-A-T	0.000831232	6.81071e-11	7.10673e-09	7.83558e-07
2-162168229-T-C	0.000641946	4.28977e-11	4.68834e-09	5.13641e-07
2-162168450-C-T	0.000671462	5.03549e-11	4.99308e-09	5.46402e-07
2-162168549-T-C	0.000659403	4.49646e-11	4.87174e-09	5.33529e-07
2-162169148-G-A	0.00200258	3.10188e-10	2.39592e-08	2.69073e-06
2-162169419-A-G	0.000590074	4.78219e-11	4.18617e-09	4.6176e-07
2-162169789-C-T	0.000588737	5.074e-11	4.15643e-09	4.57297e-07
2-162169862-T-C	0.000943758	3.93819e-11	7.49731e-09	8.3054e-07
2-162170175-A-C	0.00320371	1.6887e-10	4.52967e-08	4.90194e-06
2-162171308-G-A	0.000587237	3.62411e-11	4.15342e-09	4.56454e-07
2-162171980-T-C	0.000594058	4.49583e-11	4.24191e-09	4.69179e-07
2-162172378-A-C	0.000591668	4.65558e-11	4.21147e-09	4.65183e-07
2-162172632-C-G	0.000735277	3.85698e-11	5.55397e-09	6.04095e-07
2-162172868-T-C	0.000958317	1.19282e-10	8.28233e-09	9.16974e-07
2-162173826-T-C	0.000587436	1.00533e-09	1.01629e-08	1.39474e-06
2-162173937-C-T	0.00155175	2.5798e-10	1.79876e-08	2.05937e-06
2-162174494-G-A	0.000623248	4.06804e-11	4.49601e-09	4.92781e-07
2-162174974-G-T	0.00811355	7.46292e-09	1.55952e-07	1.79446e-05
2-162175148-T-C	0.00130698	9.93824e-11	1.30705e-08	1.55288e-06
2-162175548-G-A	0.00116913	8.24545e-11	1.09254e-08	1.20398e-06
2-162175824-C-T	0.000591166	4.69946e-11	4.20391e-09	4.6417e-07
2-162177643-C-T	0.000650632	4.39214e-11	4.77879e-09	5.23451e-07
2-162177951-T-C	0.000594703	4.48193e-11	4.25136e-09	4.70376e-07
2-162178479-G-A	0.000802474	8.52062e-11	6.59962e-09	7.86093e-07
2-162179466-A-G	0.000637759	4.24042e-11	4.67167e-09	5.11901e-07
2-162179864-A-G	0.000626455	5.15657e-11	4.54526e-09	4.96626e-07
2-162179869-T-C	0.000591888	4.63548e-11	4.21474e-09	4.65615e-07
2-162180028-C-T	0.000598036	4.31183e-11	4.28836e-09	4.75736e-07
2-162180107-A-G	0.000595738	4.4297e-11	4.26471e-09	4.72083e-07
2-162180684-A-G	0.000737073	6.21263e-11	5.81303e-09	6.31331e-07
2-162181037-G-A	0.00059989	3.58572e-11	4.23991e-09	4.6401e-07
2-162181170-A-G	0.000592535	4.59486e-11	4.22414e-09	4.66851e-07
2-162181416-A-G	0.000655698	4.45212e-11	4.83215e-09	5.29236e-07
2-162181510-C-G	0.0982791	9.59404e-11	1.61899e-08	1.72538e-06
2-162182309-C-T	0.0006045	4.148e-11	4.36635e-09	4.85588e-07
2-162182997-C-G	0.000586308	3.58844e-11	4.14956e-09	4.55467e-07
2-162184362-C-T	0.00123865	1.57895e-10	1.24385e-08	1.33515e-06
2-162184877-T-G	0.000589482	4.81323e-11	4.17479e-09	4.60159e-07
2-162184894-A-G	0.000625328	6.51178e-11	4.15933e-09	4.56088e-07
2-162187511-G-T	0.000598564	4.32839e-11	4.30148e-09	4.76712e-07
2-162187709-A-T	0.000598436	4.33233e-11	4.29981e-09	4.76504e-07
2-162187845-G-A	0.000598792	4.32153e-11	4.30442e-09	4.77078e-07
2-162188548-T-C	0.000586259	4.50095e-11	4.14942e-09	4.55228e-07
2-162189489-A-T	0.000607536	4.97473e-11	4.36528e-09	4.72008e-07
2-162189842-G-A	0.000586541	3.67688e-11	4.14906e-09	4.55163e-07
2-162190565-A-G	0.000588839	3.70862e-11	4.20096e-09	4.60804e-07
2-162191375-C-T	0.000685848	4.80756e-11	5.15235e-09	5.63937e-07
2-162191438-A-G	0.000604035	3.8758e-11	4.29868e-09	4.75194e-07
2-162191894-C-A	0.00065352	4.46051e-11	4.80563e-09	5.26343e-07
2-162192267-C-A	0.000615905	3.57771e-11	4.52196e-09	4.94475e-07
2-162192461-C-A	0.00395933	5.91586e-10	1.17037e-08	1.27234e-06
2-162192490-G-C	0.000609944	4.2102e-11	4.42228e-09	4.93927e-07
2-162192496-C-T	0.000640773	3.7592e-11	4.73956e-09	5.12182e-07
2-162192776-T-C	0.000777349	3.96438e-11	6.56295e-09	7.46748e-07
2-162192832-A-G	0.000598098	4.33986e-11	4.37675e-09	4.76115e-07
2-162193129-T-C	0.000603943	4.19967e-11	4.37007e-09	4.85181e-07
2-162193687-A-G	0.000705939	4.23934e-11	5.37839e-09	5.85568e-07
2-162193964-T-C	0.000727292	5.31475e-11	5.61345e-09	6.13908e-07
2-162194215-C-T	0.000975679	1.08758e-10	8.64904e-09	1.06093e-06
2-162194407-A-G	0.00146929	1.94341e-10	1.76195e-08	1.84471e-06
2-162194822-A-G	0.000652973	3.83801e-11	4.84174e-09	5.23562e-07
2-162195194-G-C	0.00121036	1.24939e-10	1.17807e-08	1.33595e-06
2-162195229-A-T	0.000692285	4.88963e-11	5.26892e-09	5.76689e-07
2-162195363-G-A	0.000588143	4.00781e-11	4.22729e-09	4.60845e-07
2-162195516-G-A	0.000777936	5.94774e-11	6.19284e-09	6.76635e-07
2-162195864-C-G	0.010483	3.35489e-10	2.3337e-07	2.21034e-05
2-162196714-C-A	0.000585836	4.15746e-11	4.16336e-09	4.56572e-07
2-162197231-T-A	0.000632802	4.43549e-11	4.71295e-09	5.22971e-07
2-162197789-A-C	0.0034446	1.70762e-08	4.69523e-08	4.74455e-06
2-162198104-G-A	0.00125042	1.27456e-10	1.24381e-08	1.43126e-06
2-162198214-C-T	0.000588797	5.04409e-11	4.16003e-09	4.57693e-07
2-162198286-G-A	0.000729034	5.3353e-11	5.63211e-09	6.1593e-07
2-162198429-C-G	0.000585864	3.62059e-11	4.15305e-09	4.55479e-07
2-162198558-T-G	0.000595389	4.45854e-11	4.26041e-09	4.71018e-07
2-162198684-G-A	0.000699191	4.973e-11	5.34658e-09	5.8511e-07
2-162198834-T-C	0.000935137	1.05772e-10	8.45403e-09	8.8922e-07
2-162199222-G-A	0.000715572	4.74275e-11	5.55914e-09	6.08104e-07
2-162199485-T-C	0.000598137	4.36328e-11	4.29694e-09	4.75537e-07
2-162199552-A-T	0.000703602	5.02643e-11	5.39641e-09	5.90511e-07
2-162199570-C-G	0.000700704	4.99131e-11	5.36365e-09	5.8696e-07
2-162199647-C-T	0.000598137	4.36328e-11	4.29694e-09	4.75537e-07
2-162199829-T-A	0.000694115	4.14452e-11	5.24393e-09	5.71238e-07
2-162199876-G-A	0.00075269	3.56741e-11	4.96757e-09	5.33502e-07
2-162199906-G-A	0.00119035	1.73242e-10	1.19004e-08	1.41558e-06
2-162200393-C-T	0.000828533	6.59996e-11	6.79041e-09	7.41279e-07
2-162200442-A-C	0.000588973	4.96683e-11	4.1665e-09	4.58667e-07
2-162201161-A-G	0.000591779	3.55751e-11	4.20535e-09	4.58677e-07
2-162201336-A-G	0.000673682	8.03728e-11	5.44714e-09	6.04871e-07
2-162201579-T-C	0.000744217	4.36674e-11	5.79324e-09	6.55345e-07
2-162201623-C-G	0.000682341	6.76979e-11	5.43065e-09	6.06276e-07
2-162202625-T-G	0.00070113	4.16221e-11	5.39655e-09	5.80097e-07
2-162203351-G-A	0.00375487	7.10614e-11	8.81012e-08	8.98527e-06
2-162203418-C-T	0.00066641	4.38743e-11	4.90337e-09	5.57925e-07
2-162203461-G-A	0.000700672	4.65265e-11	5.39167e-09	5.89979e-07
2-162204395-C-T	0.000687995	4.08565e-11	5.16957e-09	5.72285e-07
2-162204934-C-T	0.000979499	4.81961e-11	9.4059e-09	9.06382e-07
2-162205147-T-G	0.00628185	1.00808e-09	1.61093e-08	1.71583e-06
2-162205607-G-A	0.000890325	1.76035e-10	8.28277e-09	9.11632e-07
2-162205733-G-A	0.000587943	3.59957e-11	4.17793e-09	4.59881e-07
2-162205813-A-G	0.000722843	3.59892e-11	4.77493e-09	5.14204e-07
2-162206669-T-G	0.000588918	4.97973e-11	4.16531e-09	4.58491e-07
2-162206710-C-A	0.00115503	1.12262e-10	1.10628e-08	1.27037e-06
2-162206849-A-G	0.000602916	1.22793e-10	4.73414e-09	5.12965e-07
2-162206869-C-A	0.000697134	3.55578e-11	5.47474e-09	6.20092e-07
2-162207284-T-C	0.000703554	5.02584e-11	5.39586e-09	5.90452e-07
2-162207403-C-T	0.000830104	6.62059e-11	6.80929e-09	7.43321e-07
2-162208557-A-G	0.000598572	4.3496e-11	4.30259e-09	4.76231e-07
2-162208796-A-T	0.00111437	5.66306e-11	1.02526e-08	1.06008e-06
2-162208815-A-G	0.000598572	4.3496e-11	4.30259e-09	4.76231e-07
2-162209090-A-G	0.00134249	7.27867e-11	1.57048e-08	1.68356e-06
2-162209363-G-A	0.000590779	4.73739e-11	4.19811e-09	4.63027e-07
2-162209490-A-C	0.000598572	4.3496e-11	4.30259e-09	4.76231e-07
2-162210281-A-G	0.0007067	5.0629e-11	5.43045e-09	5.94203e-07
2-162210931-A-T	0.000598572	4.3496e-11	4.30259e-09	4.76231e-07
2-162210947-A-T	0.000615224	4.00631e-11	4.5039e-09	5.01474e-07
2-162211073-G-A	0.00319726	1.73772e-08	4.25946e-08	4.3152e-06
2-162211386-C-T	0.000649439	3.56079e-11	5.11812e-09	5.49721e-07
2-162211734-A-G	0.00139638	1.56818e-10	1.47621e-08	1.77795e-06
2-162212136-C-T	0.000721033	1.59549e-10	5.38098e-09	5.78538e-07
2-162212493-T-C	0.000586187	4.28365e-11	4.1539e-09	4.57823e-07
2-162212517-G-A	0.000626853	4.51009e-11	4.66004e-09	5.16848e-07
2-162212548-G-A	0.00059822	4.36064e-11	4.29802e-09	4.75669e-07
2-162212579-T-C	0.000677996	4.07169e-11	5.102e-09	5.65197e-07
2-162212799-T-C	0.00059822	4.36064e-11	4.29802e-09	4.75669e-07
2-162212993-G-A	0.000597274	4.38339e-11	4.28529e-09	4.74106e-07
2-162213428-A-C	0.000591248	4.60715e-11	4.20747e-09	4.64006e-07
2-162213585-C-T	0.000760331	5.72514e-11	6.05061e-09	6.61397e-07
2-162213601-A-G	0.000589999	4.79289e-11	4.187e-09	4.61534e-07
2-162214086-T-A	0.000598572	4.3496e-11	4.30259e-09	4.76231e-07
2-162214197-C-G	0.000596426	4.41279e-11	4.27419e-09	4.7273e-07
2-162214527-G-A	0.000596426	4.41279e-11	4.27419e-09	4.7273e-07
2-162214651-C-G	0.000596412	4.41331e-11	4.274e-09	4.72706e-07
2-162214787-A-T	0.021632	8.32478e-11	1.64142e-08	1.60446e-06
2-162215216-G-A	0.000595756	4.41212e-11	4.27463e-09	4.7219e-07
2-162215564-C-T	0.000588722	3.94274e-11	4.20021e-09	4.61247e-07
2-162216107-T-C	0.00059037	3.77133e-11	4.17835e-09	4.59359e-07
2-162216171-G-A	0.000676742	3.74e-11	5.00998e-09	5.40484e-07
2-162216329-C-A	0.000659799	3.56748e-11	5.22386e-09	5.64246e-07
2-162216398-A-G	0.00060273	3.95079e-11	4.32486e-09	4.78925e-07
2-162216572-T-C	0.000601583	4.26963e-11	4.3415e-09	4.80991e-07
2-162217212-C-T	0.000705132	5.04387e-11	5.41269e-09	5.92277e-07
2-162217214-A-G	0.000709931	4.15314e-11	5.53332e-09	5.87058e-07
2-162217654-G-A	0.00116183	1.13323e-10	1.11591e-08	1.28164e-06
2-162217948-C-T	0.000818809	5.20408e-11	6.62024e-09	7.33489e-07
2-162218264-T-G	0.00311375	3.09923e-10	4.97791e-08	5.47894e-06
2-162218378-T-C	0.0006206	7.65907e-11	4.15015e-09	4.55222e-07
2-162218450-C-T	0.000686098	4.80827e-11	5.15237e-09	5.63918e-07
2-162218598-T-C	0.000620824	4.12282e-11	4.1709e-09	4.56375e-07
2-162218754-A-T	0.000601252	4.27806e-11	4.33728e-09	4.80477e-07
2-162218893-G-C	0.000713538	7.39181e-11	5.86183e-09	6.41946e-07
2-162219085-T-G	0.00133052	1.15687e-10	1.39144e-08	1.50901e-06
2-162219117-A-G	0.000649687	3.58179e-11	4.69523e-09	5.09679e-07
2-162219636-T-C	0.001299	0.000450124	1.60608e-08	2.02048e-06
2-162221330-G-C	0.000601234	4.27853e-11	4.33704e-09	4.80449e-07
2-162221345-T-A	0.00194731	4.4765e-10	9.35438e-09	9.98898e-07
2-162221685-T-A	0.000601658	4.26776e-11	4.34244e-09	4.81105e-07
2-162222090-A-G	0.000706326	5.05836e-11	5.42621e-09	5.93743e-07
2-162222396-T-A	0.000711058	3.88126e-11	5.38635e-09	5.78964e-07
2-162222820-C-T	0.000603245	4.29998e-11	4.20038e-09	4.61998e-07
2-162224283-A-G	0.000592555	4.64707e-11	4.22529e-09	4.66557e-07
2-162224472-A-G	0.000602251	4.28813e-11	4.34764e-09	4.81751e-07
2-162224526-A-G	0.00145893	7.08658e-11	1.61313e-08	1.60005e-06
2-162224766-C-T	0.000706271	5.05769e-11	5.42558e-09	5.93675e-07
2-162224922-C-T	0.000592633	4.64231e-11	4.22642e-09	4.66702e-07
2-162225260-G-A	0.00123051	1.03115e-10	1.23872e-08	1.34483e-06
2-162225885-C-A	0.00135533	0.000497805	1.64153e-08	2.07428e-06
2-162226432-G-A	0.000724857	4.89782e-11	5.67139e-09	6.20293e-07
2-162226640-T-C	0.000604546	4.23545e-11	4.37587e-09	4.85173e-07
2-162226791-C-T	0.000629069	3.88679e-11	4.66686e-09	5.21018e-07
2-162227795-C-T	0.000657979	3.91123e-11	4.84755e-09	5.36139e-07
2-162227970-C-T	0.000590686	4.80139e-11	4.1968e-09	4.62857e-07
2-162228488-T-A	0.000600399	4.34422e-11	4.32359e-09	4.78825e-07
2-162229919-A-G	0.000589764	4.90407e-11	4.18129e-09	4.60768e-07
2-162230270-T-C	0.000617003	3.64706e-11	4.32873e-09	4.75817e-07
2-162230305-G-A	0.000829857	3.55734e-11	8.08533e-09	8.52219e-07
2-162230586-G-A	0.000613916	4.04801e-11	4.48573e-09	4.99317e-07
2-162230679-T-G	0.000929271	5.02608e-11	8.04476e-09	8.59317e-07
2-162230915-C-T	0.000619786	3.97871e-11	4.58037e-09	5.09479e-07
2-162231260-T-C	0.00059835	4.4065e-11	4.29734e-09	4.75606e-07
2-162231470-C-T	0.00118656	1.16714e-10	1.14749e-08	1.30923e-06
2-162231528-G-A	0.00200222	7.51714e-11	2.87132e-08	3.14169e-06
2-162232297-C-T	0.000714	3.61355e-11	4.70375e-09	5.08099e-07
2-162232402-C-T	0.000595487	3.55978e-11	4.24222e-09	4.71518e-07
2-162232433-C-T	0.000597637	4.43051e-11	4.28812e-09	4.74469e-07
2-162232496-G-T	0.000620199	7.74247e-11	4.15079e-09	4.5527e-07
2-162232620-A-G	0.000620201	3.62693e-11	4.46609e-09	4.93462e-07
2-162232652-T-C	0.00776016	3.40773e-09	1.89494e-07	1.96008e-05
2-162233152-A-G	0.000690953	4.50206e-11	5.2753e-09	5.77343e-07
2-162233356-C-T	0.000596938	4.4555e-11	4.27902e-09	4.73343e-07
2-162234023-G-T	0.015155	3.65065e-08	3.61013e-07	4.23504e-05
2-162234099-C-T	0.00059649	4.47231e-11	4.27317e-09	4.72617e-07
2-162234345-G-A	0.00142486	1.56927e-10	1.50852e-08	1.74121e-06
2-162234460-G-A	0.000596253	4.48151e-11	4.27005e-09	4.72229e-07
2-162234674-T-A	0.000596142	4.48591e-11	4.26859e-09	4.72046e-07
2-162234791-C-G	0.000596142	4.48591e-11	4.26859e-09	4.72046e-07
2-162234816-C-A	0.000596142	4.48591e-11	4.26859e-09	4.72046e-07
2-162234917-T-C	0.000596031	4.49032e-11	4.26713e-09	4.71865e-07
2-162234926-G-A	0.00243591	5.4826e-11	4.40864e-08	4.61408e-06
2-162234938-G-A	0.00082324	1.35773e-10	7.81061e-09	8.45807e-07
2-162234977-G-T	0.00113533	1.57995e-10	1.02593e-08	1.15494e-06
2-162235034-C-T	0.000595511	4.51171e-11	4.26025e-09	4.71006e-07
2-162235055-G-T	0.00147307	1.34302e-10	1.61765e-08	1.75194e-06
2-162235177-T-C	0.000590668	5.77028e-11	4.15495e-09	4.55271e-07
2-162235243-T-C	0.000592053	4.67861e-11	4.21411e-09	4.65141e-07
2-162235244-T-G	0.000591692	4.70386e-11	4.20885e-09	4.64458e-07
2-162235268-C-T	0.000939514	1.2106e-10	9.01621e-09	9.44444e-07
2-162235457-T-G	0.000742908	5.0121e-11	5.87614e-09	6.42447e-07
2-162235486-C-G	0.000628114	3.8085e-11	4.55102e-09	5.07974e-07
2-162236054-T-C	0.000678519	4.70243e-11	5.10795e-09	5.59216e-07
2-162236496-T-C	0.000678153	4.69811e-11	5.10392e-09	5.58778e-07
2-162236594-A-C	0.000595164	4.52665e-11	4.25563e-09	4.70428e-07
2-162236862-A-G	0.000679038	4.70856e-11	5.11369e-09	5.59838e-07
2-162237042-T-C	0.00059349	4.05433e-11	4.27097e-09	4.66276e-07
2-162237663-C-A	0.000619919	7.52993e-11	4.14915e-09	4.55169e-07
2-162238047-T-A	0.000881904	3.73719e-11	7.97412e-09	9.04077e-07
2-162238346-C-T	0.000754218	5.62065e-11	6.08684e-09	6.59283e-07
2-162238769-C-T	0.0198239	5.86076e-08	5.20684e-07	6.11035e-05
2-162239154-C-T	0.00069777	3.83479e-11	5.18538e-09	5.70886e-07
2-162240377-G-C	0.00410809	2.97599e-08	6.14289e-08	6.08785e-06
2-162240407-T-G	0.000816242	5.76473e-11	6.76171e-09	7.38301e-07
2-162240424-G-A	0.000603154	3.63545e-11	4.24086e-09	4.66477e-07
2-162240775-G-A	0.00115889	2.57506e-10	1.14505e-08	1.12009e-06
2-162241090-G-C	0.00059597	4.49739e-11	4.26658e-09	4.71795e-07
2-162241460-G-A	0.000595984	4.49683e-11	4.26676e-09	4.71818e-07
2-162241469-C-T	0.000593152	4.63137e-11	4.22855e-09	4.67002e-07
2-162241539-C-T	0.00125875	1.23027e-10	1.36275e-08	1.4808e-06
2-162241635-A-G	0.000595648	4.51064e-11	4.26232e-09	4.71263e-07
2-162242589-T-C	0.00606637	8.23359e-10	1.21153e-07	1.48807e-05
2-162244614-G-A	0.00165588	1.99121e-10	1.88356e-08	2.1809e-06
2-162244911-C-T	0.000587938	3.63104e-11	4.17048e-09	4.5779e-07
2-162245381-C-T	0.000594468	3.94036e-11	4.23433e-09	4.78659e-07
2-162245828-A-C	0.000594835	4.55915e-11	4.25365e-09	4.70165e-07
2-162246718-C-T	0.000594182	4.59026e-11	4.24477e-09	4.69049e-07
2-162247390-T-G	0.00060646	4.19925e-11	4.39725e-09	4.88561e-07
2-162247601-A-G	0.000594108	4.59337e-11	4.24399e-09	4.68948e-07
2-162247620-G-A	0.000839668	7.36236e-11	6.77984e-09	7.73571e-07
2-162247768-G-A	0.000594108	4.59337e-11	4.24399e-09	4.68948e-07
2-162247781-C-T	0.000594108	4.59337e-11	4.24399e-09	4.68948e-07
2-162248109-C-T	0.000771745	3.88301e-11	5.88882e-09	6.5558e-07
2-162248229-C-T	0.000594238	4.5869e-11	4.24577e-09	4.69173e-07
2-162248749-C-T	0.000592052	3.57257e-11	4.20108e-09	4.59528e-07
2-162248786-C-G	0.000593765	4.61091e-11	4.23927e-09	4.68351e-07
2-162248787-C-T	0.000595325	4.53766e-11	4.2606e-09	4.71031e-07
2-162248899-T-C	0.000649616	3.86366e-11	4.92214e-09	4.5541e-07
2-162248950-A-G	0.00059408	4.59476e-11	4.24361e-09	4.68899e-07
2-162249054-T-C	0.000657997	4.65148e-11	5.06984e-09	5.50194e-07
2-162249093-T-C	0.000594055	4.59601e-11	4.24326e-09	4.68856e-07
2-162249139-A-G	0.000608024	3.60701e-11	4.36494e-09	4.84423e-07
2-162249543-C-T	0.000594041	4.59673e-11	4.24307e-09	4.68832e-07
2-162249564-G-T	0.000591779	3.82571e-11	4.22134e-09	4.65601e-07
2-162249652-A-G	0.000593939	4.60192e-11	4.24166e-09	4.68654e-07
2-162249688-C-A	0.000594053	4.59613e-11	4.24323e-09	4.68852e-07
2-162249743-G-T	0.00171477	2.10425e-10	1.98338e-08	2.29801e-06
2-162250001-G-A	0.000593932	4.60228e-11	4.24157e-09	4.68642e-07
2-162250025-T-C	0.000594046	4.59649e-11	4.24313e-09	4.6884e-07
2-162250367-G-T	0.000781544	5.40408e-11	6.33747e-09	6.92396e-07
2-162250413-C-T	0.000593683	4.61519e-11	4.23813e-09	4.68208e-07
2-162250425-C-T	0.000648939	3.5569e-11	4.59703e-09	5.05853e-07
2-162250812-A-G	0.000586755	3.57995e-11	4.15354e-09	4.55519e-07
2-162250891-G-A	0.000597923	4.44582e-11	4.28554e-09	4.74025e-07
2-162251238-A-G	0.000639133	4.05664e-11	4.92067e-09	5.45787e-07
2-162251255-G-A	0.000594046	4.59649e-11	4.24313e-09	4.6884e-07
2-162251268-C-T	0.000591425	4.75905e-11	4.20573e-09	4.64047e-07
2-162251652-C-T	0.00154132	1.21601e-10	1.73987e-08	1.80658e-06
2-162251962-T-C	0.000594053	4.59613e-11	4.24323e-09	4.68852e-07
2-162252336-T-C	0.000591425	4.75905e-11	4.20573e-09	4.64047e-07
2-162252682-A-T	0.000593921	4.60245e-11	4.24155e-09	4.68639e-07
2-162252759-A-G	0.000593913	4.60194e-11	4.24168e-09	4.68655e-07
2-162253568-T-A	0.000593808	4.60638e-11	4.2405e-09	4.68504e-07
2-162253600-G-A	0.000591367	4.76116e-11	4.20535e-09	4.63994e-07
2-162253605-C-A	0.000594059	4.59357e-11	4.24396e-09	4.68941e-07
2-162253606-G-A	0.00907601	4.03142e-09	2.0619e-07	2.31364e-05
2-162254026-A-G	0.868067	0.867988	4.45315e-09	9.12189e-07
2-162254245-T-A	0.000593923	4.60045e-11	4.24209e-09	4.68705e-07
2-162254377-G-C	0.000618612	3.6251e-11	4.48675e-09	4.84629e-07
2-162254410-G-A	0.000593802	4.60668e-11	4.24042e-09	4.68494e-07
2-162254424-A-G	0.00078884	2.30627e-10	6.10398e-09	6.5533e-07
2-162254567-G-T	0.00059391	4.60111e-11	4.24191e-09	4.68682e-07
2-162254876-G-A	0.000596236	4.44492e-11	4.26875e-09	4.72091e-07
2-162254878-T-C	0.000596139	4.44862e-11	4.26749e-09	4.71934e-07
2-162254881-G-A	0.000592854	4.6022e-11	4.22326e-09	4.66349e-07
2-162255203-A-T	0.000593219	4.63839e-11	4.2323e-09	4.67464e-07
2-162255630-A-G	0.000801057	8.98063e-11	7.17287e-09	7.56564e-07
2-162255785-A-T	0.000590792	4.81018e-11	4.1966e-09	4.62841e-07
2-162255800-G-A	0.000593219	4.63839e-11	4.2323e-09	4.67464e-07
2-162255803-T-C	0.000585981	3.75079e-11	4.15602e-09	4.56536e-07
2-162255821-T-C	0.000592346	3.98205e-11	4.16378e-09	4.5673e-07
2-162255841-G-A	0.00218303	1.19991e-09	3.6832e-08	4.24763e-06
2-162255960-C-A	0.000593135	4.64317e-11	4.23111e-09	4.67313e-07
2-162255962-G-A	0.000758626	6.72933e-11	6.02018e-09	6.45492e-07
2-162256002-C-T	0.000592987	4.64709e-11	4.22897e-09	4.67041e-07
2-162256766-G-A	0.000728513	5.97217e-11	5.60065e-09	6.21943e-07
2-162257252-C-T	0.001123	2.2739e-10	1.09441e-08	1.08194e-06
2-162257406-C-T	0.000589232	5.00582e-11	4.16985e-09	4.59175e-07
2-162257877-T-A	0.000833783	6.62413e-11	6.92154e-09	7.55626e-07
2-162257894-C-T	0.000695905	1.19187e-10	5.1086e-09	5.54669e-07
2-162258025-T-A	0.000589588	5.60287e-11	4.14927e-09	4.55227e-07
2-162258262-A-G	0.00140307	1.52421e-10	1.46938e-08	1.68201e-06
2-162258521-C-T	0.00446178	8.42489e-11	1.14221e-07	1.14253e-05
2-162259263-A-G	0.000840562	4.4262e-11	7.43656e-09	8.32563e-07
2-162259306-C-A	0.000917531	8.02206e-11	8.35935e-09	8.59266e-07
2-162260003-A-C	0.000667879	4.66244e-11	5.10396e-09	5.42795e-07
2-162260220-G-T	0.000771984	5.75354e-11	6.34786e-09	6.68102e-07
2-162260325-G-T	0.000876649	7.4361e-11	7.7937e-09	8.04101e-07
2-162260623-A-G	0.000876557	7.43479e-11	7.79244e-09	8.03978e-07
2-162260675-G-T	0.00062173	6.74866e-11	4.164e-09	4.57198e-07
2-162260701-C-G	0.000882615	7.52069e-11	7.87543e-09	8.12076e-07
2-162260823-C-A	0.000882933	7.5252e-11	7.87979e-09	8.12501e-07
2-162261384-A-G	0.000882933	7.5252e-11	7.87979e-09	8.12501e-07
2-162261394-G-C	0.000840527	8.2478e-11	9.48668e-09	2.01337e-06
2-162261492-T-C	0.000882796	7.52326e-11	7.87791e-09	8.12318e-07
2-162261538-T-A	0.000607478	3.5602e-11	4.33591e-09	4.78276e-07
2-162261717-A-G	0.000596994	4.44504e-11	4.27882e-09	4.73923e-07
2-162261862-T-C	0.000882479	7.51875e-11	7.87356e-09	8.11893e-07
2-162262802-G-C	0.000588245	3.59611e-11	4.16498e-09	4.56901e-07
2-162263057-G-A	0.00093273	8.24368e-11	8.573e-09	8.80083e-07
2-162263337-T-C	0.000624667	1.20149e-10	4.85676e-09	5.44399e-07
2-162263405-G-A	0.000590738	5.79285e-11	4.1552e-09	4.55229e-07
2-162263456-C-T	0.000597824	1.41527e-10	1.06934e-07	5.0726e-07
2-162263684-A-G	0.000685383	4.87533e-11	5.30384e-09	5.62913e-07
2-162263801-A-G	0.000914993	7.9685e-11	8.29855e-09	8.55211e-07
2-162263833-A-G	0.000661389	3.55628e-11	4.71178e-09	5.1866e-07
2-162264307-T-G	0.00091484	7.9663e-11	8.29642e-09	8.55004e-07
2-162264313-C-T	0.00058872	5.17429e-11	4.15659e-09	4.57149e-07
2-162264337-T-C	0.00068531	4.87442e-11	5.30297e-09	5.62827e-07
2-162264489-T-G	0.000590017	3.81244e-11	4.18807e-09	4.63657e-07
2-162264493-A-G	0.000918631	8.02112e-11	8.34919e-09	8.60167e-07
2-162264881-T-G	0.000917676	8.0073e-11	8.33589e-09	8.58866e-07
2-162264965-G-C	0.000919021	8.02676e-11	8.35463e-09	8.60699e-07
2-162265090-C-T	0.000917843	8.0097e-11	8.33821e-09	8.59092e-07
2-162265279-C-T	0.000693473	5.52787e-11	5.5998e-09	5.89343e-07
2-162265371-T-G	0.000685132	4.87216e-11	5.30084e-09	5.62618e-07
2-162265913-G-C	0.000919413	8.03244e-11	8.36009e-09	8.61233e-07
2-162266009-C-T	0.000588686	5.27918e-11	4.15049e-09	4.56178e-07
2-162266312-G-T	0.000783343	5.27766e-11	6.52659e-09	7.13509e-07
2-162266352-G-A	0.000711861	3.45853e-10	6.41625e-09	7.31282e-07
2-162266576-T-C	0.000591828	5.91035e-11	4.16395e-09	4.55546e-07
2-162267194-C-T	0.000921388	8.06107e-11	8.38764e-09	8.63929e-07
2-162267514-G-C	0.00084018	5.03729e-11	7.05687e-09	7.51008e-07
2-162267541-T-C	0.131556	0.131041	4.53533e-09	8.61995e-07
2-162267594-C-T	0.000592652	4.35546e-11	4.15836e-09	4.5644e-07
2-162267644-C-A	0.0005887	5.29016e-11	4.15022e-09	4.56106e-07
2-162267800-T-C	0.0090693	1.46978e-09	2.08055e-08	2.17831e-06
2-162268086-C-T	0.0204766	6.12101e-08	5.38887e-07	6.31504e-05
2-162268109-C-T	0.000683336	4.18267e-11	5.31958e-09	5.82716e-07
2-162268127-T-C	0.826568	1.23215e-10	4.21231e-09	0.826463
2-162268391-T-C	0.000592229	5.95697e-11	4.16683e-09	4.55704e-07
2-162268762-A-G	0.000687876	4.90637e-11	5.3336e-09	5.65838e-07
2-162268815-C-T	0.000924546	8.10689e-11	8.43174e-09	8.68244e-07
2-162269096-A-G	0.000681613	4.82835e-11	5.25894e-09	5.58501e-07
2-162269452-G-A	0.00143802	1.58488e-10	1.52371e-08	1.74496e-06
2-162269769-C-A	0.000979034	8.9115e-11	9.20484e-09	9.43808e-07
2-162269807-A-G	0.000620202	7.03702e-11	4.15363e-09	4.55945e-07
2-162270116-A-C	0.000971024	8.79161e-11	9.08979e-09	9.32571e-07
2-162270281-C-T	0.000588703	5.29174e-11	4.15018e-09	4.56097e-07
2-162270288-G-C	0.000620301	7.02135e-11	4.15408e-09	4.56005e-07
2-162270896-G-A	0.000785173	5.2954e-11	6.55003e-09	7.1605e-07
2-162270936-T-C	0.000607398	4.54773e-11	4.39264e-09	4.89157e-07
2-162271250-G-A	0.000588703	5.29174e-11	4.15018e-09	4.56097e-07
2-162271416-T-C	0.000985857	9.01407e-11	9.30323e-09	9.53415e-07
2-162272028-G-T	0.000977457	8.88785e-11	9.18214e-09	9.41591e-07
2-162272215-A-G	0.000592485	5.98573e-11	4.16871e-09	4.55813e-07
2-162272314-C-T	0.000630371	1.71434e-06	6.27976e-09	6.2046e-07
2-162272318-C-T	0.0015137	1.06093e-10	1.74479e-08	1.7336e-06
2-162272373-G-A	0.00097876	8.9074e-11	9.2009e-09	9.43423e-07
2-162272434-C-A	0.00113063	7.19174e-11	1.05398e-08	1.14952e-06
2-162272639-A-C	0.000740445	8.19444e-11	6.2445e-09	6.54167e-07
2-162272666-C-T	0.000714702	1.23781e-10	5.27915e-09	5.84178e-07
2-162273158-G-T	0.000588715	5.29989e-11	4.15e-09	4.56047e-07
2-162273520-G-T	0.000588715	5.2998e-11	4.15e-09	4.56048e-07
2-162274079-C-T	0.000943159	6.60222e-11	8.72686e-09	9.51969e-07
2-162274398-A-G	0.00104761	4.1301e-11	8.68467e-09	9.60832e-07
2-162274689-C-T	0.000990681	9.08684e-11	9.373e-09	9.60226e-07
2-162274905-T-C	0.000992308	9.11143e-11	9.39658e-09	9.62528e-07
2-162274962-C-G	0.000661309	3.76234e-11	4.31769e-09	4.69399e-07
2-162274994-G-T	0.000591355	5.85229e-11	4.16074e-09	4.55388e-07
2-162275341-C-T	0.000723631	4.12289e-11	5.57554e-09	5.99897e-07
2-162275662-T-C	0.00100445	9.29562e-11	9.57311e-09	9.79755e-07
2-162275793-T-A	0.00098834	9.0515e-11	9.33912e-09	9.56918e-07
2-162275825-T-C	0.00518245	1.62398e-09	9.89778e-08	1.0731e-05
2-162275836-C-T	0.165725	1.1271e-10	4.15152e-09	0.16523
2-162276214-A-G	0.000733132	5.35799e-11	5.72441e-09	6.26036e-07
2-162276243-A-G	0.000593362	6.07934e-11	4.17533e-09	4.5623e-07
2-162276596-C-G	0.00076502	5.75102e-11	6.09583e-09	6.66264e-07
2-162276886-G-A	0.00155611	3.26787e-10	1.6512e-08	1.84694e-06
2-162277078-T-G	0.00135407	1.44708e-10	1.39908e-08	1.61304e-06
2-162277580-C-A	0.215725	1.1689e-10	2.75785e-08	2.74617e-06
2-162277918-C-T	0.000592865	9.85085e-11	4.16629e-09	4.5604e-07
2-162277978-A-T	0.000967828	8.74391e-11	9.044e-09	9.28098e-07
2-162278172-A-T	0.00059439	4.53405e-11	4.24084e-09	4.69774e-07
2-162278726-C-T	0.00258211	1.69978e-09	4.79933e-08	5.48434e-06
2-162279067-C-A	0.000588698	5.28862e-11	4.15025e-09	4.56116e-07
2-162279446-C-T	0.000796351	8.44494e-11	6.56077e-09	7.72957e-07
2-162279584-T-C	0.000588206	3.76699e-11	4.17036e-09	4.60795e-07
2-162279752-T-G	0.000591081	5.81678e-11	4.1589e-09	4.55309e-07
2-162279995-C-G	0.137908	4.54691e-11	0.137403	4.60616e-07
2-162280217-G-C	0.000593645	6.1111e-11	4.1779e-09	4.56399e-07
2-162280261-T-C	0.000593645	6.1111e-11	4.1779e-09	4.56399e-07
2-162280425-A-G	0.000592712	6.01066e-11	4.1704e-09	4.55915e-07
2-162280432-A-G	0.862607	3.95574e-11	0.862525	4.56885e-07
2-162280539-A-G	0.000733023	5.35671e-11	5.7232e-09	6.25904e-07
2-162280671-A-T	0.000939003	8.31786e-11	8.63466e-09	8.88091e-07
2-162280842-A-T	0.000592681	6.00727e-11	4.17017e-09	4.55901e-07
2-162280871-G-T	0.000937571	8.29688e-11	8.61449e-09	8.86119e-07
2-162280949-G-T	0.00058871	5.29688e-11	4.15006e-09	4.56065e-07
2-162281173-G-A	0.000593519	6.09833e-11	4.17691e-09	4.56333e-07
2-162281185-G-A	0.000593519	6.09833e-11	4.17691e-09	4.56333e-07
2-162281238-C-T	0.000588712	5.29817e-11	4.15004e-09	4.56058e-07
2-162281243-A-C	0.000733023	5.35671e-11	5.7232e-09	6.25904e-07
2-162281361-C-G	0.000597103	6.45405e-11	4.20535e-09	4.58454e-07
2-162281473-T-C	0.000612748	7.47164e-11	4.34835e-09	4.71852e-07
2-162281619-A-G	0.00059008	3.57974e-11	4.21556e-09	4.6062e-07
2-162281777-G-C	0.000733023	5.35671e-11	5.7232e-09	6.25904e-07
2-162281973-A-C	0.000733023	5.35671e-11	5.7232e-09	6.25904e-07
2-162281989-A-G	0.000827079	7.12523e-11	6.64701e-09	7.42236e-07
2-162282275-G-A	0.000593645	6.1111e-11	4.1779e-09	4.56399e-07
2-162282889-A-C	0.00413326	4.39732e-10	7.07688e-08	8.83615e-06
2-162282945-C-T	0.000588645	5.20828e-11	4.15278e-09	4.56692e-07
2-162283056-C-A	0.000593531	6.09949e-11	4.177e-09	4.56339e-07
2-162283655-T-C	0.000593531	6.09949e-11	4.177e-09	4.56339e-07
2-162283833-G-A	0.000935572	8.26762e-11	8.58635e-09	8.83367e-07
2-162284284-A-G	0.000590549	5.69816e-11	4.15505e-09	4.55223e-07
2-162284467-T-C	0.000593415	6.08488e-11	4.17575e-09	4.56257e-07
2-162284524-A-G	0.000656908	5.11742e-11	4.799e-09	5.32916e-07
2-162284661-G-T	0.000593862	4.5592e-11	4.23403e-09	4.68868e-07
2-162284803-G-T	0.000593235	6.06622e-11	4.17436e-09	4.56166e-07
2-162284818-A-G	0.000591564	5.87871e-11	4.16212e-09	4.55453e-07
2-162284994-T-C	0.000588659	5.25149e-11	4.15126e-09	4.56363e-07
2-162285633-A-G	0.00104618	5.68797e-11	9.47297e-09	1.01157e-06
2-162286499-T-C	0.000733026	5.35675e-11	5.72324e-09	6.25908e-07
2-162286914-T-C	0.000594572	6.20348e-11	4.18203e-09	4.56914e-07
2-162287178-A-T	0.000728673	4.12992e-11	5.62011e-09	6.04708e-07
2-162287349-A-G	0.000788899	5.3316e-11	6.59784e-09	7.21234e-07
2-162287886-G-T	0.000593269	6.06031e-11	4.17468e-09	4.56186e-07
2-162287937-A-G	0.000591519	5.87322e-11	4.16181e-09	4.55438e-07
2-162288164-G-T	0.000600766	3.55662e-11	4.30016e-09	4.73436e-07
2-162288184-T-C	0.000717712	4.26869e-11	5.52952e-09	6.0264e-07
2-162288389-G-A	0.00306635	1.42548e-09	4.52024e-08	4.81167e-06
2-162288535-A-C	0.000591321	5.84834e-11	4.16046e-09	4.55375e-07
2-162288742-C-T	0.000632351	1.14871e-10	4.9509e-09	5.57074e-07
2-162288821-C-T	0.000588655	5.24552e-11	4.15144e-09	4.56406e-07
2-162288822-G-A	0.00102588	9.64808e-11	9.28373e-09	1.01046e-06
2-162288852-G-T	0.000594748	6.22027e-11	4.18339e-09	4.57017e-07
2-162289060-T-G	0.0010857	1.05883e-10	1.00923e-08	1.09761e-06
2-162289321-G-A	0.000591321	5.84834e-11	4.16046e-09	4.55375e-07
2-162289355-G-A	0.00679025	2.72794e-09	1.41177e-07	1.57986e-05
2-162289475-A-C	0.000591315	5.84759e-11	4.16042e-09	4.55373e-07
2-162289892-A-G	0.000594685	6.21427e-11	4.1829e-09	4.5698e-07
2-162290060-A-C	0.000730827	4.95905e-11	5.74125e-09	6.27862e-07
2-162290156-C-G	0.000587527	3.58766e-11	4.18047e-09	4.58305e-07
2-162290180-T-G	0.000591315	5.84759e-11	4.16042e-09	4.55373e-07
2-162290182-T-A	0.000591315	5.84759e-11	4.16042e-09	4.55373e-07
2-162290192-G-A	0.000589679	5.59043e-11	4.15043e-09	4.55186e-07
2-162290668-A-G	0.000588659	5.25149e-11	4.15126e-09	4.56363e-07
2-162290694-T-C	0.000728774	5.30495e-11	5.67435e-09	6.20611e-07
2-162290731-A-G	0.00395245	1.30802e-10	6.0697e-08	5.93245e-06
2-162291562-C-T	0.00108364	1.05554e-10	1.00641e-08	1.09457e-06
2-162291718-A-G	0.000588654	5.24368e-11	4.1515e-09	4.56419e-07
2-162291732-T-G	0.00327422	1.55759e-09	5.01659e-08	5.19853e-06
2-162291901-A-C	0.000594559	6.20229e-11	4.18194e-09	4.56907e-07
2-162292914-C-A	0.00143542	1.58033e-10	1.51964e-08	1.74025e-06
2-162292954-A-C	0.000594447	6.19154e-11	4.18108e-09	4.56842e-07
2-162293386-G-T	0.000606151	6.9758e-11	4.29414e-09	4.65517e-07
2-162293455-T-C	0.000592823	6.02266e-11	4.17123e-09	4.55967e-07
2-162293769-A-C	0.000595038	4.50532e-11	4.24914e-09	4.70872e-07
2-162293772-T-G	0.000593845	4.56004e-11	4.2338e-09	4.68839e-07
2-162294287-G-T	0.000593845	4.56004e-11	4.2338e-09	4.68839e-07
2-162294461-G-A	0.00353385	1.15389e-09	4.9284e-08	5.11801e-06
2-162294816-G-T	0.000792294	9.37528e-11	6.94947e-09	7.23041e-07
2-162294859-T-C	0.000597681	6.46993e-11	4.20704e-09	4.58913e-07
2-162294898-T-C	0.000788899	5.3316e-11	6.59784e-09	7.21234e-07
2-162295302-T-G	0.000588659	5.25157e-11	4.15125e-09	4.56362e-07
2-162295383-T-C	0.000725398	4.6606e-11	5.60435e-09	6.05698e-07
2-162295512-G-A	0.000594454	6.18375e-11	4.1813e-09	4.56858e-07
2-162295693-G-A	0.000586919	3.58634e-11	4.17273e-09	4.57816e-07
2-162295841-T-C	0.000594603	6.19803e-11	4.18246e-09	4.56945e-07
2-162296538-G-A	0.000728687	5.30389e-11	5.67335e-09	6.20503e-07
2-162297026-G-C	0.00059462	6.18981e-11	4.18265e-09	4.56959e-07
2-162297370-T-C	0.000594645	6.19219e-11	4.18285e-09	4.56974e-07
2-162297471-T-C	0.000593308	6.05667e-11	4.17513e-09	4.56214e-07
2-162297485-T-C	0.00059452	6.1803e-11	4.18188e-09	4.56901e-07
2-162297836-C-T	0.000592348	5.95746e-11	4.16586e-09	4.55779e-07
2-162298226-A-G	0.000618083	3.58539e-11	4.43696e-09	4.87667e-07
2-162298570-G-T	0.000591381	5.8435e-11	4.15944e-09	4.5541e-07
2-162298980-T-C	0.000641432	3.81577e-11	4.65924e-09	5.18061e-07
2-162299303-G-A	0.000586263	4.20684e-11	4.19836e-09	4.59208e-07
2-162299348-T-C	0.000591324	5.82997e-11	4.16096e-09	4.55395e-07
2-162299714-A-G	0.00242691	1.0107e-09	3.33468e-08	3.52058e-06
2-162299822-C-T	0.00119319	1.42012e-10	1.17658e-08	1.23652e-06
2-162299901-G-C	0.00110323	1.53961e-10	1.09133e-08	1.12013e-06
2-162300136-A-T	0.00104254	9.5694e-11	9.54466e-09	1.03876e-06
2-162300479-T-A	0.000760681	6.6608e-11	6.32014e-09	6.91479e-07
2-162300705-G-A	0.000833854	5.06359e-11	6.92551e-09	7.61493e-07
2-162300794-A-T	0.00227105	1.90499e-10	3.22439e-08	3.41661e-06
2-162300812-A-T	0.000748361	5.54472e-11	5.9008e-09	6.45143e-07
2-162300875-T-C	0.000913201	6.61284e-11	7.31739e-09	8.20879e-07
2-162301287-T-G	0.000622557	4.34765e-11	4.59096e-09	5.06052e-07
2-162301649-C-T	0.000591375	5.81563e-11	4.15989e-09	4.55432e-07
2-162302015-G-A	0.000588612	5.18415e-11	4.15228e-09	4.56595e-07
2-162302146-T-C	0.000746506	5.52188e-11	5.87922e-09	6.42806e-07
2-162302219-A-G	0.000587441	4.17359e-11	4.18973e-09	4.58769e-07
2-162302567-T-C	0.000588612	5.17843e-11	4.1525e-09	4.56641e-07
2-162302824-A-G	0.000599719	6.47462e-11	4.22499e-09	4.60437e-07
2-162302887-A-T	0.000691069	4.85839e-11	5.21611e-09	5.70867e-07
2-162303219-A-T	0.00058861	5.18752e-11	4.15188e-09	4.5651e-07
2-162303669-A-T	0.000594487	3.63315e-11	4.26334e-09	4.61651e-07
2-162303940-G-A	0.00168562	7.48073e-10	1.72729e-08	2.01071e-06
2-162304238-T-C	0.000773704	5.85944e-11	6.19838e-09	6.77367e-07
2-162304383-G-A	0.000588614	5.14952e-11	4.15339e-09	4.56822e-07
2-162304490-A-C	0.00145983	1.62317e-10	1.55794e-08	1.78464e-06
2-162304518-A-T	0.000731324	5.34736e-11	5.65906e-09	6.18844e-07
2-162304693-A-G	0.000772237	5.84108e-11	6.18101e-09	6.75487e-07
2-162304976-C-T	0.00531758	1.5526e-09	1.19271e-07	1.25165e-05
2-162305478-G-A	0.000763008	7.75986e-11	6.17924e-09	7.17745e-07
2-162306071-A-G	0.000597871	4.3781e-11	4.28394e-09	4.75424e-07
2-162307106-T-C	0.000599002	4.34287e-11	4.29798e-09	4.77227e-07
2-162307281-T-C	0.000590716	4.75592e-11	4.19269e-09	4.63222e-07
2-162307671-G-A	0.000697329	4.93317e-11	5.28474e-09	5.78304e-07
2-162307703-C-A	0.000734684	5.38855e-11	5.69698e-09	6.2295e-07
2-162307973-G-A	0.000714239	1.56739e-10	6.15102e-09	6.87604e-07
2-162308298-T-C	0.000699596	4.96035e-11	5.3097e-09	5.8101e-07
2-162308322-T-C	0.000599648	4.32404e-11	4.30596e-09	4.78247e-07
2-162308625-G-A	0.000696514	5.10877e-11	5.2648e-09	5.75971e-07
2-162309052-C-T	0.000711352	4.88441e-11	5.42807e-09	5.93774e-07
2-162309064-A-G	0.000587496	4.6981e-11	4.15399e-09	4.55561e-07
2-162309144-T-C	0.000600639	4.29672e-11	4.31817e-09	4.79799e-07
2-162309162-G-A	0.000723636	7.36784e-11	6.05289e-09	6.66253e-07
2-162309205-C-T	0.000591178	5.77507e-11	4.15877e-09	4.55376e-07
2-162309269-C-T	0.00144078	1.58972e-10	1.52803e-08	1.74998e-06
2-162310100-C-T	0.0010723	7.00703e-11	1.05636e-08	1.19114e-06
2-162310144-T-A	0.000767102	5.77694e-11	6.12035e-09	6.68919e-07
2-162310253-T-G	0.000854887	1.19969e-10	7.65045e-09	8.46968e-07
2-162310644-T-C	0.000614622	4.08941e-11	4.6056e-09	5.09076e-07
2-162310909-T-C	0.0026661	2.44143e-10	3.73257e-08	4.6047e-06
2-162311101-G-A	0.000662575	5.07801e-11	4.9201e-09	5.58619e-07
2-162311892-G-A	0.00227221	3.25781e-10	2.9932e-08	3.44988e-06
2-162311906-A-T	0.000585787	4.28127e-11	4.14881e-09	4.55893e-07
2-162312185-G-A	0.000760437	1.95837e-10	5.8158e-09	6.1996e-07
2-162312217-C-T	0.000695831	4.91513e-11	5.26816e-09	5.76508e-07
2-162312576-A-C	0.000613217	3.61376e-11	4.4414e-09	4.79798e-07
2-162313432-T-G	0.000765677	5.75917e-11	6.10354e-09	6.671e-07
2-162313451-C-T	0.00058865	5.25978e-11	4.15067e-09	4.56227e-07
2-162313646-T-C	0.000591513	4.69291e-11	4.2039e-09	4.64373e-07
2-162314184-C-T	0.00343142	1.05143e-09	5.10947e-08	6.21389e-06
2-162314690-G-T	0.000694937	4.90437e-11	5.25829e-09	5.75438e-07
2-162314882-C-A	0.000687693	3.81292e-11	5.07105e-09	5.65636e-07
2-162314941-G-A	0.000727986	5.3063e-11	5.62127e-09	6.1475e-07
2-162315794-T-G	0.00058861	5.18217e-11	4.15342e-09	4.56825e-07
2-162315943-C-T	0.00119978	4.16416e-10	1.10733e-08	1.19214e-06
2-162316660-G-A	0.000765161	5.75275e-11	6.09747e-09	6.66442e-07
2-162317119-A-T	0.000608505	4.12754e-11	4.41362e-09	4.91761e-07
2-162317817-C-A	0.00563786	2.07638e-09	1.09234e-07	1.22289e-05
2-162317818-T-G	0.00571017	2.11754e-09	1.11191e-07	1.24458e-05
2-162319146-A-C	0.000590958	4.73263e-11	4.19799e-09	4.63575e-07
2-162319732-C-T	0.0012153	8.63088e-11	1.23895e-08	1.42959e-06
2-162320140-G-A	0.0011206	7.46418e-11	1.07194e-08	1.17125e-06
2-162321268-T-C	0.000594624	4.51673e-11	4.24773e-09	4.70166e-07
2-162321474-G-A	0.000593856	4.55243e-11	4.23756e-09	4.68847e-07
2-162321654-C-G	0.00176497	4.4518e-10	2.23929e-08	2.20063e-06
2-162321802-C-T	0.000591158	4.71674e-11	4.20176e-09	4.64085e-07
2-162322385-C-T	0.000593292	4.02186e-11	4.23755e-09	4.69884e-07
2-162322464-G-A	0.000596667	4.44098e-11	4.27194e-09	4.73298e-07
2-162322975-A-C	0.000953904	3.46101e-10	8.07721e-09	8.53687e-07
2-162324392-C-A	0.000772717	4.82216e-11	6.12352e-09	6.90929e-07
2-162324430-C-T	0.00146714	1.63598e-10	1.56943e-08	1.798e-06
2-162324472-G-C	0.00507489	7.90014e-10	1.00467e-07	1.07018e-05
2-162324739-A-G	0.000615451	4.02256e-11	4.49891e-09	5.02293e-07
2-162324769-T-G	0.000614565	4.03448e-11	4.4883e-09	5.00992e-07
2-162325192-G-C	0.00059144	4.70126e-11	4.20581e-09	4.64632e-07
2-162325232-C-T	0.00106707	2.28489e-10	1.13128e-08	1.26893e-06
2-162325462-C-T	0.00171115	3.01457e-10	2.08337e-08	2.38765e-06
2-162325653-C-T	0.00104305	8.95899e-11	1.01995e-08	1.11088e-06
2-162325733-C-T	0.00134621	1.42722e-10	1.38235e-08	1.58119e-06
2-162325881-C-T	0.00136211	1.45411e-10	1.40651e-08	1.60918e-06
2-162326012-G-C	0.000708558	3.56912e-11	5.8928e-09	6.36752e-07
2-162326223-A-G	0.000910908	8.38793e-11	7.62446e-09	8.517e-07
2-162327350-G-T	0.00107182	1.0549e-10	1.04502e-08	1.12272e-06
2-162327703-C-T	0.000588791	4.587e-11	4.14899e-09	4.55162e-07
2-162329030-G-A	0.000638893	4.40333e-11	4.6081e-09	5.14776e-07
2-162329105-G-A	0.000596022	4.45816e-11	4.26604e-09	4.72509e-07
2-162331205-C-A	0.000592014	4.65587e-11	4.21402e-09	4.65736e-07
2-162331330-A-G	0.000594808	4.50765e-11	4.25051e-09	4.70523e-07
2-162331923-T-C	0.000589905	4.83961e-11	4.18264e-09	4.61427e-07
2-162331935-C-G	0.000602519	4.27424e-11	4.35106e-09	4.83157e-07
2-162332105-C-T	0.000596739	4.43138e-11	4.27528e-09	4.73686e-07
2-162332199-C-T	0.000597636	4.40046e-11	4.28639e-09	4.75097e-07
2-162332338-T-A	0.000755773	4.17119e-11	6.24014e-09	6.89615e-07
2-162332527-C-G	0.000625225	3.90762e-11	4.62721e-09	5.16308e-07
2-162333274-C-T	0.00199376	1.71575e-10	2.72032e-08	2.80314e-06
2-162336118-T-C	0.000597483	4.39646e-11	4.29123e-09	4.74856e-07
2-162336308-A-G	0.000947816	9.45829e-11	8.23501e-09	9.57143e-07
2-162336715-A-G	0.000620115	3.69654e-11	4.66655e-09	5.11294e-07
2-162337751-C-T	0.000593388	4.56621e-11	4.23808e-09	4.68221e-07
2-162338158-T-C	0.000591765	4.66158e-11	4.21489e-09	4.65252e-07
2-162338321-G-T	0.000592914	4.59156e-11	4.23142e-09	4.67375e-07
2-162338841-T-C	0.000938771	5.71137e-11	8.421e-09	8.95669e-07
2-162339262-G-A	0.00106357	1.0951e-10	9.48703e-09	1.05868e-06
2-162340953-C-T	0.00140836	1.53331e-10	1.47756e-08	1.69149e-06
2-162342778-G-T	0.000592774	4.59937e-11	4.22945e-09	4.67122e-07
2-162343856-C-G	0.000624411	3.91296e-11	4.61692e-09	5.15087e-07
2-162344168-T-C	0.000590752	4.74418e-11	4.19959e-09	4.63252e-07
2-162344402-C-G	0.000597023	4.41226e-11	4.2852e-09	4.74111e-07
2-162344807-C-T	0.00066256	4.1539e-11	4.75151e-09	5.26839e-07
2-162344897-C-T	0.000684801	8.22151e-11	5.5707e-09	6.1319e-07
2-162345514-T-G	0.000678379	3.59389e-11	5.47644e-09	5.91806e-07
2-162346404-A-T	0.00112527	8.72895e-11	1.04894e-08	1.19026e-06
2-162346998-A-G	0.00110416	8.11746e-11	1.094e-08	1.11402e-06
2-162347317-C-T	0.00207048	1.84677e-09	3.49611e-08	3.85279e-06
2-162347490-C-T	0.000600599	3.60168e-11	4.29846e-09	4.68176e-07
2-162347978-A-G	0.000739822	3.83369e-11	5.61585e-09	5.95586e-07
2-162348124-C-A	0.000840435	4.56153e-11	6.90782e-09	7.17641e-07
2-162348271-C-T	0.000591632	4.67068e-11	4.21293e-09	4.64999e-07
2-162348605-G-T	0.000587845	3.74765e-11	4.16228e-09	4.57492e-07
2-162350033-A-C	0.000591633	4.66508e-11	4.21291e-09	4.64997e-07
2-162350848-C-T	0.000587288	3.73116e-11	4.17442e-09	4.57679e-07
2-162350970-T-C	0.000603454	7.78922e-09	5.03312e-09	1.12123e-06
2-162351423-A-G	0.000834884	4.46749e-11	6.59849e-09	7.39674e-07
2-162351790-T-C	0.000859754	4.47437e-11	6.97904e-09	7.65143e-07
2-162352215-T-A	0.0006198	3.57349e-11	4.5022e-09	4.92e-07
2-162352367-G-T	0.00150266	9.18769e-11	1.55362e-08	1.78412e-06
2-162352383-T-G	0.000867714	3.73718e-11	1.00785e-08	1.18532e-06
2-162352727-C-T	0.000593007	3.69087e-11	4.31914e-09	4.6988e-07
2-162352766-C-G	0.0211716	5.20882e-10	1.05615e-06	0.000110249
2-162353126-T-C	0.00104945	1.40907e-10	9.62671e-09	1.19101e-06
2-162353297-G-A	0.000881204	8.97845e-11	7.91142e-09	8.81141e-07
2-162354098-A-G	0.000656452	3.92467e-11	4.8381e-09	5.35537e-07
2-162354299-A-G	0.000629128	3.55729e-11	4.74078e-09	5.19991e-07
2-162354378-C-A	0.000642318	5.69103e-11	4.82589e-09	5.34061e-07
2-162354716-T-A	0.000590478	5.10686e-11	4.1655e-09	4.55921e-07
2-162354981-C-T	0.000602904	4.21116e-11	4.35797e-09	4.83822e-07
2-162355895-G-T	0.00166212	2.21449e-10	1.78811e-08	1.98709e-06
2-162356098-C-G	0.00139354	1.75894e-10	1.54585e-08	1.58986e-06
2-162356401-G-C	0.00275893	8.93345e-10	3.52896e-08	3.96123e-06
2-162356980-A-G	0.000595053	3.56647e-11	4.22032e-09	4.61088e-07
2-162357048-G-T	0.00117219	1.50853e-10	1.16877e-08	1.39193e-06
2-162357213-A-C	0.000591701	7.06471e-07	4.73987e-09	6.99677e-07
2-162357754-A-T	0.00446659	9.88736e-10	8.6317e-08	9.45543e-06
2-162358256-G-T	0.000613531	3.66675e-11	4.39349e-09	4.815e-07
2-162358913-C-A	0.00393215	1.02132e-09	6.26399e-08	6.59497e-06
2-162359145-C-T	0.00119372	1.39594e-10	1.30575e-08	1.30816e-06
2-162359599-C-T	0.00176043	2.56805e-10	1.93752e-08	2.11761e-06
2-162359858-T-G	0.00122074	1.44041e-10	1.14373e-08	1.2722e-06
2-162361983-C-T	0.0022564	4.34926e-11	3.8943e-08	4.14515e-06
2-162361993-G-A	0.000946862	5.61686e-11	8.45912e-09	9.00825e-07
2-162362081-T-C	0.000722513	8.81685e-11	5.60988e-09	6.0824e-07
2-162362256-C-A	0.00346982	5.46098e-10	5.50482e-08	5.90185e-06
2-162362271-A-C	0.000604059	3.55574e-11	4.27852e-09	4.72249e-07
2-162363939-A-C	0.000587005	3.56018e-11	4.15255e-09	4.5554e-07
2-162364478-G-A	0.0034463	5.40517e-10	5.45022e-08	5.84383e-06
2-162364630-C-A	0.000801476	4.68291e-11	6.44286e-09	7.52539e-07
2-162364948-C-T	0.00402516	1.05938e-09	6.47024e-08	6.80991e-06
2-162366276-A-C	0.00342042	5.34399e-10	5.39036e-08	5.78021e-06
2-162366758-A-G	0.00341268	5.32575e-10	5.37251e-08	5.76124e-06
2-162366992-T-C	0.000588655	3.68952e-11	4.17159e-09	4.55289e-07
2-162367240-G-A	0.00110594	7.52177e-11	1.06319e-08	1.24565e-06
2-162367510-G-A	0.000687124	5.23608e-11	5.21955e-09	5.62202e-07
2-162367911-G-A	0.000795878	4.60787e-11	6.30043e-09	6.84304e-07
2-162368257-T-A	0.00223856	2.40499e-10	3.0109e-08	3.24245e-06
2-162368493-T-C	0.000585854	4.94002e-11	4.16352e-09	4.58775e-07
2-162369306-C-T	0.00420715	4.88168e-10	8.25436e-08	7.58994e-06
2-162371040-G-T	0.000585965	5.15234e-11	4.1764e-09	4.58888e-07
2-162371102-G-C	0.000671411	4.06655e-11	5.06471e-09	5.45652e-07
2-162371475-G-A	0.000644674	4.82397e-11	4.72682e-09	5.19558e-07
2-162372999-G-A	0.000622194	4.58616e-11	4.69262e-09	5.10085e-07
2-162373501-T-C	0.000762254	3.76028e-11	5.6044e-09	6.25366e-07
2-162373675-C-T	0.00317635	5.22372e-10	4.80959e-08	5.1604e-06
2-162374123-A-G	0.00233023	3.34123e-10	3.05325e-08	3.28793e-06
2-162375223-T-C	0.00131963	1.65692e-10	1.32375e-08	1.41935e-06
2-162375684-T-C	0.00327762	5.01021e-10	5.06333e-08	5.43255e-06
2-162375773-G-A	0.00138992	1.83342e-09	1.25328e-08	1.33635e-06
2-162376016-A-G	0.000595918	6.88698e-11	4.20581e-09	4.59759e-07
2-162376300-T-C	0.00327524	5.00472e-10	5.05794e-08	5.42682e-06
2-162376305-T-C	0.000595521	6.8425e-11	4.2031e-09	4.59506e-07
2-162376447-C-A	0.00100806	1.66893e-10	1.04031e-08	1.13428e-06
2-162376884-A-G	0.000592128	3.55552e-11	4.20918e-09	4.58497e-07
2-162377546-C-T	0.00120451	1.43735e-10	1.218e-08	1.27184e-06
2-162377927-C-T	0.00315876	3.97199e-10	5.0087e-08	5.36901e-06
2-162378104-A-C	0.00334433	5.16511e-10	5.21509e-08	5.59391e-06
2-162378161-A-T	0.000944011	9.04911e-11	7.99037e-09	8.91281e-07
2-162378564-C-A	0.000612761	3.55538e-11	4.41093e-09	4.79995e-07
2-162378699-C-T	0.00277334	4.21934e-10	3.94235e-08	4.2375e-06
2-162379458-A-G	0.000585827	4.04447e-11	4.15386e-09	4.57796e-07
2-162379765-C-G	0.000586629	5.4257e-11	4.14953e-09	4.55253e-07
2-162380492-T-C	0.000586403	5.37758e-11	4.14896e-09	4.55363e-07
2-162380709-G-A	0.00319769	4.82671e-10	4.88336e-08	5.24113e-06
2-162380880-C-G	0.000613304	1.9104e-05	5.3056e-09	6.23403e-07
2-162381222-T-C	0.000600789	3.55537e-11	4.27342e-09	4.71004e-07
2-162381812-G-T	0.00129004	2.21912e-10	1.2257e-08	1.38213e-06
2-162381913-G-A	0.000733107	3.69541e-11	6.08633e-09	6.82244e-07
2-162382608-A-C	0.000735309	5.96482e-11	6.14958e-09	6.41256e-07
2-162382935-T-A	0.00146048	2.14922e-10	1.60379e-08	1.67032e-06
2-162384196-A-T	0.00117454	8.11028e-11	1.1772e-08	1.33943e-06
2-162384337-T-G	0.000591183	7.22159e-07	4.32834e-09	1.10671e-06
2-162384563-C-T	0.001236	8.54677e-11	1.24806e-08	1.33905e-06
2-162384634-C-A	0.000642968	3.63955e-11	4.50426e-09	4.90559e-07
2-162384777-C-G	0.00125741	1.51681e-10	1.19479e-08	1.32951e-06
2-162385012-C-A	0.00322427	4.88748e-10	4.94299e-08	5.30456e-06
2-162385705-C-G	0.0007306	3.91963e-11	5.97109e-09	6.66178e-07
2-162386087-G-T	0.000696004	4.08382e-11	5.28787e-09	5.75718e-07
2-162386598-C-T	0.00161283	2.35168e-10	1.77372e-08	1.89454e-06
2-162386632-T-A	0.000831607	4.39441e-11	7.32155e-09	8.19358e-07
2-162386830-C-T	0.000627852	4.93965e-11	4.5264e-09	4.96825e-07
2-162387131-C-A	0.00161884	3.83312e-11	2.30243e-08	2.46485e-06
2-162388320-G-T	0.000755528	3.74571e-11	5.20921e-09	5.77427e-07
2-162389607-C-A	0.000593181	3.56059e-11	4.21395e-09	4.59618e-07
2-162390958-G-A	0.00120392	1.4115e-10	1.20897e-08	1.26607e-06
2-162390988-G-A	0.000994477	1.01482e-10	8.5243e-09	9.47513e-07
2-162390995-G-A	0.000688228	3.81011e-11	5.40295e-09	5.87064e-07
2-162391247-G-A	0.00155056	2.98788e-10	1.76784e-08	2.21959e-06
2-162391779-A-G	0.00386217	9.55573e-10	6.16635e-08	6.48891e-06
2-162392291-C-T	0.00143328	1.93016e-10	1.49554e-08	1.60076e-06
2-162392356-G-A	0.00228504	9.92071e-10	3.18364e-08	4.0741e-06
2-162393165-C-G	0.00312629	4.66466e-10	4.72431e-08	5.07192e-06
2-162393185-C-A	0.00135348	1.73194e-10	1.37569e-08	1.47412e-06
2-162393538-A-G	0.000593029	3.74739e-11	4.23335e-09	4.65541e-07
2-162393953-A-G	0.000595751	4.48763e-11	4.33515e-09	4.7579e-07
2-162394036-C-T	0.00135602	1.73744e-10	1.37948e-08	1.47812e-06
2-162394110-C-T	0.0013334	3.02295e-10	1.2306e-08	1.44694e-06
2-162394299-C-T	0.000825147	3.96276e-11	6.23275e-09	6.94233e-07
2-162394477-G-A	0.000589611	5.9466e-11	4.15825e-09	4.55821e-07
2-162395182-G-A	0.000586136	3.58196e-11	4.14949e-09	4.553e-07
2-162395440-C-T	0.00312629	4.66466e-10	4.72431e-08	5.07192e-06
2-162395609-A-G	0.0012565	1.51494e-10	1.19353e-08	1.32811e-06
2-162395624-G-A	0.00123696	4.48672e-10	1.53233e-08	1.72287e-06
2-162397414-A-T	0.00308767	4.57777e-10	4.63897e-08	4.98111e-06
2-162398576-C-A	0.00058845	3.65416e-11	4.16503e-09	4.56292e-07
2-162398947-A-G	0.000592801	4.38044e-11	4.29158e-09	4.71005e-07
2-162399660-A-C	0.00348356	8.08828e-10	5.30544e-08	5.59323e-06
2-162399726-C-T	0.000819498	3.82718e-11	6.2957e-09	6.73643e-07
2-162400439-G-T	0.00306967	4.53746e-10	4.59937e-08	4.93896e-06
2-162400534-T-C	0.00871105	2.14391e-10	3.02717e-07	3.00884e-05
2-162400590-T-C	0.00109261	1.53297e-10	1.1057e-08	1.25787e-06
2-162401076-G-A	0.00392569	9.80388e-10	6.31058e-08	6.63884e-06
2-162401179-A-G	0.000876958	3.63177e-10	6.69238e-09	7.49282e-07
2-162401991-T-C	0.000786332	3.83008e-11	5.84e-09	6.52107e-07
2-162402301-A-T	0.000912011	4.30658e-10	7.08851e-09	7.94825e-07
2-162402789-G-A	0.000585834	4.06378e-11	4.15435e-09	4.57527e-07
2-162402804-C-T	0.00367578	8.81942e-10	5.73588e-08	6.04126e-06
2-162404181-T-C	0.00058739	1.88923e-09	4.23468e-09	4.63956e-07
2-162404489-C-T	0.00138421	1.21501e-10	1.41737e-08	1.52116e-06
2-162404698-A-G	0.000599825	3.82173e-11	4.29719e-09	4.66332e-07
2-162404944-C-T	0.00103072	3.55025e-10	1.10641e-08	1.32055e-06
2-162405811-G-A	0.0125732	2.01145e-09	4.2063e-07	3.84833e-05
2-162406793-G-A	0.000597717	3.7797e-11	4.29949e-09	4.70715e-07
2-162407451-C-A	0.000710419	6.14845e-11	5.79918e-09	6.18151e-07
2-162407836-G-A	0.00129787	9.00159e-11	1.31708e-08	1.45932e-06
2-162408273-A-G	0.00332585	7.63328e-10	4.97268e-08	5.24575e-06
2-162408359-A-T	0.000619912	3.97485e-11	4.47619e-09	4.90672e-07
2-162409277-T-C	0.00117931	1.36239e-10	1.09033e-08	1.21332e-06
2-162409512-T-C	0.000890286	5.82768e-11	7.68692e-09	8.30756e-07
2-162409535-A-T	0.000585843	3.60586e-11	4.14894e-09	4.55172e-07
2-162410286-C-T	0.00134974	1.70843e-10	1.37388e-08	1.47195e-06
2-162410326-G-T	0.000746241	8.08488e-11	5.82007e-09	6.52735e-07
2-162410745-C-T	0.000635824	3.91414e-11	4.21788e-09	4.59577e-07
2-162410831-A-C	0.00150246	1.13182e-10	1.70386e-08	1.78478e-06
2-162413415-C-T	0.00106078	8.59635e-11	1.00358e-08	1.09805e-06
2-162413687-G-T	0.00336513	7.90509e-10	5.06341e-08	5.33986e-06
2-162413839-C-T	0.000591804	3.56415e-11	4.24484e-09	4.6577e-07
2-162413931-G-T	0.00253605	4.93938e-10	3.37247e-08	3.57377e-06
2-162414112-C-T	0.000986999	5.60155e-11	8.81772e-09	9.42298e-07
2-162414258-T-A	0.000661722	6.76968e-11	4.93388e-09	5.34581e-07
2-162414363-G-A	0.00120192	1.39274e-10	1.1215e-08	1.24845e-06
2-162414956-T-C	0.000590934	3.55663e-11	4.19282e-09	4.59406e-07
2-162415036-G-A	0.000679938	3.8698e-11	5.06307e-09	5.55607e-07
2-162415538-A-G	0.0018894	3.06346e-10	2.1831e-08	2.3275e-06
2-162415696-T-A	0.000841662	7.35163e-11	6.78318e-09	7.55701e-07
2-162415698-A-T	0.00433717	6.09975e-10	7.01034e-08	7.94805e-06
2-162415951-T-C	0.00263747	3.60571e-10	3.68118e-08	3.96079e-06
[truncated: 3,170 more rows]

## Sheet: Crohn's disease
Allele	PIP
2-161971491-G-A	0.0199523
2-161989929-G-A	0.0184152
2-162107791-G-A	0.0175304
2-162108243-G-A	0.0132876
2-162109592-A-G	0.0256174
2-162111035-T-C	0.0133094
2-162111748-C-A	0.0271819
2-162112363-C-T	0.0269008
2-162112761-A-G	0.0311045
2-162112984-A-G	0.0534141
2-162113152-A-G	0.0301402
2-162115353-T-C	0.0426851
2-162115829-A-G	0.0270116
2-162115875-A-G	0.0280326
2-162118368-C-T	0.0267959
2-162118384-G-A	0.0238385
2-162118466-T-C	0.0284014
2-162118887-C-T	0.0262649
2-162118969-G-A	0.0186828
2-162118993-G-T	0.0272042
2-162119581-C-A	0.0273895
2-162121455-A-G	0.0179772
2-162122301-C-T	0.0266957
2-162125628-T-C	0.0249083
2-162125936-C-T	0.0249721
2-162127003-G-T	0.016066
2-162127239-C-T	0.0286852
2-162131135-G-T	0.0236779
2-162131737-C-T	0.0356511
2-162132318-C-T	0.0200113
2-162132606-A-C	0.0302605
2-162133458-G-A	0.0226998
2-162133780-G-A	0.0211138
2-162133859-T-C	0.0186283
2-162134217-A-G	0.0220404
2-162134737-G-T	0.0218176
2-162135165-T-G	0.0237029
2-162139742-T-C	0.0143396
2-162140497-C-T	0.0313818
2-162141603-T-G	0.0188705
2-162142431-G-A	0.0133077
2-162142490-G-A	0.0132943
2-162142545-C-A	0.0133844
2-162142753-C-A	0.0133022
2-162142845-C-A	0.0132882
2-162142878-T-C	0.0133773
2-162144714-T-G	0.0135602
2-162146324-C-A	0.0135948
2-162146681-T-C	0.0189613
2-162147348-C-T	0.013305
2-162148648-G-A	0.0132996
2-162149164-G-A	0.0133149
2-162150910-G-A	0.0133395
2-162155481-G-A	0.0133188
2-162156220-T-G	0.0132873
2-162164261-G-A	0.0133243
2-162169419-A-G	0.0141008
2-162169789-C-T	0.0139184
2-162171308-G-A	0.0138163
2-162172378-A-C	0.0141804
2-162173826-T-C	0.0221061
2-162175824-C-T	0.013859
2-162182309-C-T	0.013941
2-162184877-T-G	0.0141348
2-162187511-G-T	0.0138161
2-162187845-G-A	0.0139197
2-162191438-A-G	0.0149371
2-162193129-T-C	0.0138911
2-162196714-C-A	0.0676284
2-162198214-C-T	0.0151418
2-162198558-T-G	0.0139667
2-162199485-T-C	0.0140419
2-162199647-C-T	0.0140851
2-162200442-A-C	0.014988
2-162206669-T-G	0.0159193
2-162208557-A-G	0.0142379
2-162209363-G-A	0.014094
2-162209490-A-C	0.0139345
2-162212799-T-C	0.0136467
2-162212993-G-A	0.0140747
2-162213601-A-G	0.0153658
2-162214527-G-A	0.0144371
2-162215216-G-A	0.0153381
2-162216572-T-C	0.0137287
2-162224472-A-G	0.0144092
2-162224922-C-T	0.0151464
2-162225885-C-A	0.159965
2-162226640-T-C	0.0141519
2-162226791-C-T	0.0141219
2-162227970-C-T	0.0151118
2-162229919-A-G	0.0141312
2-162230270-T-C	0.0633077
2-162230586-G-A	0.0136266
2-162230915-C-T	0.0142345
2-162231260-T-C	0.0133706
2-162231528-G-A	0.0136093
2-162232433-C-T	0.0142272
2-162233356-C-T	0.013982
2-162234460-G-A	0.013944
2-162241469-C-T	0.0177897
2-162241635-A-G	0.013398
2-162245828-A-C	0.0133635
2-162246718-C-T	0.0134983
2-162247390-T-G	0.0137215
2-162247601-A-G	0.0133294
2-162247781-C-T	0.013417
2-162248229-C-T	0.0133954
2-162248787-C-T	0.013382
2-162248950-A-G	0.0133378
2-162249093-T-C	0.0132872
2-162249543-C-T	0.0133523
2-162249652-A-G	0.0133483
2-162249688-C-A	0.0133759
2-162250001-G-A	0.0133945
2-162250025-T-C	0.013484
2-162250413-C-T	0.0135058
2-162250425-C-T	0.0376075
2-162250891-G-A	0.0133275
2-162251238-A-G	0.0136612
2-162251962-T-C	0.0136341
2-162252336-T-C	0.0135506
2-162252759-A-G	0.0133515
2-162253605-C-A	0.0133192
2-162254026-A-G	0.0800211
2-162254410-G-A	0.0133215
2-162254567-G-T	0.013348
2-162255960-C-A	0.0133684
2-162256002-C-T	0.0133716
2-162256766-G-A	0.0138484
2-162257406-C-T	0.0146208
2-162263456-C-T	0.0134187
2-162264313-C-T	0.01347
2-162266009-C-T	0.0135125
2-162266576-T-C	0.0134448
2-162267541-T-C	0.202022
2-162267644-C-A	0.0132966
2-162268086-C-T	0.168731
2-162268391-T-C	0.0136404
2-162269807-A-G	0.090582
2-162271250-G-A	0.0134629
2-162272215-A-G	0.0135577
2-162272314-C-T	0.0221096
2-162273520-G-T	0.0134636
2-162274079-C-T	0.102331
2-162274994-G-T	0.0133764
2-162276243-A-G	0.0136424
2-162279446-C-T	0.0135261
2-162279752-T-G	0.0133024
2-162280261-T-C	0.0151512
2-162280425-A-G	0.013579
2-162280432-A-G	0.0225987
2-162280949-G-T	0.0134211
2-162281173-G-A	0.0136632
2-162281238-C-T	0.0135191
2-162281473-T-C	0.0138832
2-162282275-G-A	0.0134026
2-162282945-C-T	0.013479
2-162283056-C-A	0.013542
2-162283655-T-C	0.0140284
2-162284284-A-G	0.0134316
2-162284467-T-C	0.0138627
2-162284803-G-T	0.0134096
2-162284818-A-G	0.0132974
2-162286914-T-C	0.0135902
2-162287937-A-G	0.0133118
2-162288852-G-T	0.0135945
2-162289475-A-C	0.0140626
2-162289892-A-G	0.0135709
2-162290668-A-G	0.0139108
2-162291562-C-T	0.0138005
2-162291718-A-G	0.0138617
2-162291901-A-C	0.0135762
2-162292954-A-C	0.0137588
2-162293455-T-C	0.0136205
2-162294461-G-A	0.0569269
2-162294859-T-C	0.0133477
2-162295302-T-G	0.0138764
2-162295512-G-A	0.0136324
2-162295841-T-C	0.013547
2-162298570-G-T	0.0134276
2-162299348-T-C	0.0134492
2-162299822-C-T	0.054008
2-162301649-C-T	0.013355
2-162302015-G-A	0.0141768
2-162302567-T-C	0.0141779
2-162302824-A-G	0.0140112
2-162309205-C-T	0.0135361
2-162313451-C-T	0.0133744
2-162313646-T-C	0.0144285
2-162315794-T-G	0.0141644
2-162319146-A-C	0.0150152
2-162321268-T-C	0.0149809
2-162321474-G-A	0.0143722
2-162321802-C-T	0.0149837
2-162329105-G-A	0.016654
2-162331330-A-G	0.0158155
2-162331923-T-C	0.016065
2-162336118-T-C	0.0167596
2-162338158-T-C	0.0149046
2-162344168-T-C	0.0161907
2-162350033-A-C	0.0163564
2-162350970-T-C	0.0247124
2-162354981-C-T	0.0157861
2-162357213-A-C	0.017089
2-162359599-C-T	0.101219
2-162361983-C-T	0.0446364
2-162364478-G-A	0.0188385
2-162364948-C-T	0.0510091
2-162366758-A-G	0.0188845
2-162366992-T-C	0.018805
2-162374123-A-G	0.0216391
2-162378564-C-A	0.0146652
2-162378699-C-T	0.0207361
2-162384337-T-G	0.0179307
2-162395624-G-A	0.0133649
2-162399660-A-C	0.067052
2-162400439-G-T	0.0194582
2-162401076-G-A	0.0413848
2-162401179-A-G	0.0180132
2-162402789-G-A	0.0148024
2-162404181-T-C	0.0431402
2-162408273-A-G	0.0603994
2-162413687-G-T	0.0694312
2-162413931-G-T	0.107882
2-162415538-A-G	0.0565352
2-162415951-T-C	0.0176504
2-162420906-C-T	0.0847457
2-162435107-C-T	0.0459617
2-162435471-G-A	0.0151851
2-162436458-G-A	0.0379512
2-162441147-A-G	0.0227526
2-162442963-C-T	0.0573469
2-162445184-G-A	0.0197648
2-162445728-T-C	0.0133383
2-162452034-C-T	0.0141734
2-162458099-A-G	0.0145825
2-162460333-G-A	0.0266685
2-162463043-C-T	0.0256252
2-162464504-C-T	0.0269033
2-162469314-A-G	0.0584491
2-162477783-T-G	0.0139084
2-162478172-T-C	0.014482
2-162478999-T-C	0.0266263
2-162479828-T-C	0.0283659
2-162480404-G-A	0.0133709
2-162480693-A-G	0.0234017
2-162483123-G-A	0.016044
2-162483134-C-T	0.0266169
2-162484455-A-G	0.0150965
2-162485382-T-C	0.0466971
2-162485898-C-T	0.0153786
2-162486602-C-T	0.0360061
2-162486638-T-C	0.0158558
2-162487554-T-G	0.0265994
2-162488054-G-T	0.0303788
2-162488633-T-C	0.016073
2-162488717-G-A	0.0157654
2-162488774-G-A	0.0160402
2-162488837-C-T	0.0140433
2-162489987-T-C	0.0150724
2-162490053-T-C	0.0171272
2-162490229-T-C	0.0416747
2-162495284-A-G	0.0330329
2-162505920-T-C	0.0571102
2-162506851-G-A	0.0256204
2-162506914-G-T	0.0437316
2-162550555-T-C	0.0323938
2-162559937-G-A	0.0156844
2-162744043-C-T	0.0138969
2-162047503-T-C	0.0200916
2-162119205-C-T	0.0135223
2-162120286-A-C	0.0187765
2-162154176-T-C	0.0140402
2-162164778-T-G	0.0181664
2-162169862-T-C	0.018057
2-162174494-G-A	0.0139193
2-162184894-A-G	0.106144
2-162192461-C-A	0.0349878
2-162192776-T-C	0.0133107
2-162192832-A-G	0.0182974
2-162197789-A-C	0.014675
2-162199876-G-A	0.126644
2-162201336-A-G	0.163814
2-162203351-G-A	0.0133396
2-162204934-C-T	0.0140495
2-162205813-A-G	0.132377
2-162206849-A-G	0.0228529
2-162206869-C-A	0.0132888
2-162211073-G-A	0.0150548
2-162212493-T-C	0.0137242
2-162218378-T-C	0.0878724
2-162218598-T-C	0.0878615
2-162219117-A-G	0.0134142
2-162222820-C-T	0.0132881
2-162230305-G-A	0.0141614
2-162232297-C-T	0.111102
2-162232496-G-T	0.0726153
2-162240424-G-A	0.0144978
2-162248109-C-T	0.0137634
2-162248749-C-T	0.0135687
2-162254424-A-G	0.0179967
2-162257894-C-T	0.0170803
2-162258521-C-T	0.0133618
2-162261717-A-G	0.0133854
2-162263833-A-G	0.0400615
2-162266352-G-A	0.0156773
2-162267594-C-T	0.0144754
2-162267800-T-C	0.0410029
2-162268127-T-C	0.0743391
2-162274398-A-G	0.0243007
2-162288742-C-T	0.138791
2-162299714-A-G	0.01708
2-162300875-T-C	0.0133577
2-162306071-A-G	0.0134619
2-162307106-T-C	0.0134148
2-162307973-G-A	0.0139526
2-162308322-T-C	0.0135842
2-162309064-A-G	0.0401896
2-162309144-T-C	0.0136112
2-162310253-T-G	0.0225678
2-162310644-T-C	0.0348294
2-162312185-G-A	0.0186026
2-162329030-G-A	0.169086
2-162344807-C-T	0.0148812
2-162344897-C-T	0.0138791
2-162345514-T-G	0.0215666
2-162347978-A-G	0.0154476
2-162351790-T-C	0.0133533
2-162352383-T-G	0.0280957
2-162373501-T-C	0.0270297
2-162376016-A-G	0.0151853
2-162376305-T-C	0.0156082
2-162379458-A-G	0.0136381
2-162380492-T-C	0.0194042
2-162384634-C-A	0.01824
2-162394299-C-T	0.0221939
2-162394477-G-A	0.0533452
2-162399726-C-T	0.0168668
2-162400534-T-C	0.0132873
2-162401991-T-C	0.0282752
2-162416711-A-G	0.0236298
2-162424411-T-C	0.0182217
2-162429297-G-A	0.0185436
2-162429673-C-A	0.024696
2-162431689-T-C	0.019864
2-162437851-G-A	0.0475207
2-162451693-A-G	0.0253894
2-162457819-A-G	0.0292901
2-162481079-G-A	0.015185
2-162481916-T-C	0.0382962
2-162486972-C-T	0.0151066
2-162497499-G-A	0.0150087
2-162499251-A-G	0.0176473
2-162167868-G-A	0.0140823
2-162168229-T-C	0.0151645
2-162168549-T-C	0.0164068
2-162191375-C-T	0.0151531
2-162193964-T-C	0.013758
2-162207403-C-T	0.0133893
2-162255841-G-A	0.0149361
2-162260623-A-G	0.0206166
2-162260823-C-A	0.018287
2-162263684-A-G	0.0133157
2-162263801-A-G	0.0143644
2-162264307-T-G	0.0143644
2-162264337-T-C	0.0134037
2-162265371-T-G	0.0132915
2-162267194-C-T	0.0162478
2-162269096-A-G	0.0139131
2-162272028-G-T	0.0143787
2-162272373-G-A	0.0149707
2-162274905-T-C	0.0143158
2-162275662-T-C	0.014343
2-162276886-G-A	0.290244
2-162283833-G-A	0.0132883
2-162289060-T-G	0.0137947
2-162307281-T-C	0.0133952
2-162307703-C-A	0.0145983
2-162491176-G-T	0.0310655
2-162494138-G-A	0.0455416

## Sheet: Ulcerative Colitis
Allele	PIP	CS1 PP	CS2 PP	CS3 PP
2-161971491-G-A	0.00287989	3.50195e-08	7.00089e-09	3.83371e-06
2-161989929-G-A	0.002448	5.81639e-08	3.2646e-09	4.18517e-06
2-162107791-G-A	0.00823166	7.93518e-07	1.73837e-08	1.81831e-05
2-162108243-G-A	0.00271746	1.23334e-07	3.50777e-09	3.63928e-06
2-162109592-A-G	0.0109358	1.54545e-06	1.99176e-08	2.03039e-05
2-162111035-T-C	0.0024028	7.88502e-08	3.25607e-09	3.37365e-06
2-162111748-C-A	0.00231823	1.31884e-07	3.43931e-09	4.67625e-06
2-162112363-C-T	0.00232226	1.353e-07	3.45823e-09	4.7335e-06
2-162112761-A-G	0.0119575	1.99231e-06	2.18985e-08	2.27233e-05
2-162112984-A-G	0.00230187	5.44243e-08	3.6555e-09	5.70521e-06
2-162113152-A-G	0.00235067	1.56222e-07	3.57371e-09	5.076e-06
2-162115353-T-C	0.00276702	6.96234e-07	4.6042e-09	7.894e-06
2-162115829-A-G	0.00232353	1.36946e-07	3.46669e-09	4.74665e-06
2-162115875-A-G	0.00233588	1.46786e-07	3.51782e-09	4.9052e-06
2-162118368-C-T	0.0023184	1.34118e-07	3.4424e-09	4.67551e-06
2-162118384-G-A	0.002309	1.23929e-07	3.39215e-09	4.52054e-06
2-162118466-T-C	0.00231811	1.33242e-07	3.44015e-09	4.67067e-06
2-162118887-C-T	0.00230661	1.21101e-07	3.3774e-09	4.46322e-06
2-162118969-G-A	0.00376516	4.90894e-08	5.69211e-09	6.14303e-06
2-162118993-G-T	0.00231713	1.32522e-07	3.43495e-09	4.65679e-06
2-162119581-C-A	0.00231831	1.33536e-07	3.44071e-09	4.67534e-06
2-162121455-A-G	0.00315731	2.29651e-07	4.47482e-09	4.62534e-06
2-162122301-C-T	0.00230696	1.23629e-07	3.37724e-09	4.4686e-06
2-162125628-T-C	0.00230048	1.07584e-07	3.30557e-09	4.1892e-06
2-162125936-C-T	0.00230342	1.18749e-07	3.35139e-09	4.37246e-06
2-162127003-G-T	0.00322461	2.44453e-07	4.58681e-09	4.73978e-06
2-162127239-C-T	0.00266137	6.15209e-07	4.33813e-09	7.10301e-06
2-162131135-G-T	0.00250911	4.34256e-07	3.93791e-09	6.02689e-06
2-162131737-C-T	0.0027008	6.52628e-07	4.45798e-09	7.39519e-06
2-162132318-C-T	0.00231632	8.80758e-08	3.25392e-09	3.86623e-06
2-162132606-A-C	0.00252775	4.55698e-07	3.9879e-09	6.17994e-06
2-162133458-G-A	0.00230396	9.78008e-08	3.27674e-09	4.02846e-06
2-162133780-G-A	0.00231176	9.07808e-08	3.25891e-09	3.9117e-06
2-162133859-T-C	0.00233296	8.17184e-08	3.24773e-09	3.75539e-06
2-162134217-A-G	0.00230704	9.52536e-08	3.26768e-09	3.96896e-06
2-162134737-G-T	0.00230444	9.72343e-08	3.27547e-09	4.01471e-06
2-162135165-T-G	0.00230061	1.06765e-07	3.30357e-09	4.15713e-06
2-162139742-T-C	0.00229992	3.46873e-08	3.25978e-09	3.39473e-06
2-162140497-C-T	0.0025247	3.5102e-08	3.79814e-09	3.97415e-06
2-162141603-T-G	0.00798905	6.63324e-07	2.0139e-08	1.99153e-05
2-162142431-G-A	0.00232416	3.46933e-08	3.33605e-09	3.50115e-06
2-162142490-G-A	0.0023187	3.46871e-08	3.32141e-09	3.48257e-06
2-162142545-C-A	0.00232745	3.46994e-08	3.34433e-09	3.5115e-06
2-162142753-C-A	0.00232549	3.47076e-08	3.33854e-09	3.50766e-06
2-162142845-C-A	0.00236547	3.49482e-08	3.43915e-09	3.62679e-06
2-162142878-T-C	0.00231025	3.47174e-08	3.29715e-09	3.45101e-06
2-162144714-T-G	0.00232762	3.46984e-08	3.34576e-09	3.51308e-06
2-162146324-C-A	0.00229962	3.49943e-08	3.25918e-09	3.3965e-06
2-162146681-T-C	0.00265473	3.87818e-08	4.11317e-09	4.40443e-06
2-162147348-C-T	0.00478679	8.82705e-08	7.29273e-09	7.83549e-06
2-162148648-G-A	0.00231089	3.59752e-08	3.25289e-09	3.367e-06
2-162149164-G-A	0.0023004	3.49099e-08	3.26382e-09	3.40387e-06
2-162150910-G-A	0.0022992	3.5072e-08	3.25464e-09	3.38873e-06
2-162154176-T-C	0.00503628	5.23507e-08	8.24231e-09	8.10142e-06
2-162155481-G-A	0.00232833	3.47172e-08	3.35401e-09	3.51754e-06
2-162156220-T-G	0.00230163	3.48983e-08	3.27209e-09	3.41142e-06
2-162164261-G-A	0.00254007	4.23307e-08	3.70044e-09	3.88632e-06
2-162167868-G-A	0.00288391	3.47301e-08	3.96449e-09	4.14418e-06
2-162169419-A-G	0.00230623	4.53705e-08	3.24779e-09	3.36802e-06
2-162169789-C-T	0.00230118	4.39947e-08	3.24992e-09	3.37488e-06
2-162171308-G-A	0.00231172	3.46905e-08	3.27778e-09	3.38606e-06
2-162172378-A-C	0.00229929	4.26311e-08	3.26007e-09	3.39073e-06
2-162173826-T-C	0.00246975	1.17864e-07	4.80172e-09	5.15261e-06
2-162175824-C-T	0.0022996	4.32751e-08	3.25472e-09	3.38289e-06
2-162182309-C-T	0.00230018	4.12643e-08	3.26858e-09	3.40505e-06
2-162184877-T-G	0.00233972	4.96335e-08	3.27659e-09	3.38366e-06
2-162184894-A-G	0.0110864	3.2343e-06	2.94673e-08	2.94712e-05
2-162187511-G-T	0.0023662	5.26535e-08	3.31084e-09	3.41152e-06
2-162187845-G-A	0.00237796	5.37992e-08	3.32693e-09	3.42529e-06
2-162191438-A-G	0.0023702	3.75419e-08	3.37467e-09	3.52541e-06
2-162193129-T-C	0.0023921	5.52345e-08	3.3462e-09	3.44214e-06
2-162196714-C-A	0.00303243	6.78149e-08	4.46563e-09	4.58157e-06
2-162198214-C-T	0.00239609	5.63e-08	3.35255e-09	3.45102e-06
2-162198558-T-G	0.00251138	6.58582e-08	3.52958e-09	3.61432e-06
2-162199485-T-C	0.0025563	6.95894e-08	3.60078e-09	3.68155e-06
2-162199647-C-T	0.0025768	7.12597e-08	3.63434e-09	3.71329e-06
2-162200442-A-C	0.00240617	5.72225e-08	3.36669e-09	3.46395e-06
2-162206669-T-G	0.00247708	6.34726e-08	3.4742e-09	3.56323e-06
2-162207403-C-T	0.00478643	8.10838e-08	8.87695e-09	9.06949e-06
2-162208557-A-G	0.00259771	7.29572e-08	3.66882e-09	3.74597e-06
2-162209363-G-A	0.00242959	5.94322e-08	3.40181e-09	3.49591e-06
2-162209490-A-C	0.00249017	6.41349e-08	3.49462e-09	3.58171e-06
2-162212799-T-C	0.0026194	7.47149e-08	3.70486e-09	3.78019e-06
2-162212993-G-A	0.00257094	7.06151e-08	3.62596e-09	3.70521e-06
2-162213601-A-G	0.00244327	6.04569e-08	3.42178e-09	3.51454e-06
2-162214527-G-A	0.0026658	7.82662e-08	3.78452e-09	3.85579e-06
2-162215216-G-A	0.00243857	5.97046e-08	3.41397e-09	3.51153e-06
2-162216572-T-C	0.00245679	6.13999e-08	3.44263e-09	3.53326e-06
2-162218378-T-C	0.0273166	2.10185e-05	1.05324e-07	9.89032e-05
2-162224472-A-G	0.00252532	6.79986e-08	3.55313e-09	3.63631e-06
2-162224922-C-T	0.00242867	5.99942e-08	3.40156e-09	3.49566e-06
2-162225885-C-A	0.00600781	0.00262563	1.26864e-08	1.36991e-05
2-162226640-T-C	0.00257343	7.20341e-08	3.63185e-09	3.71055e-06
2-162226791-C-T	0.00250592	6.58151e-08	3.52417e-09	3.60307e-06
2-162227970-C-T	0.00239958	5.74539e-08	3.35848e-09	3.45633e-06
2-162229919-A-G	0.00232732	4.95642e-08	3.26363e-09	3.37516e-06
2-162230305-G-A	0.0026298	3.55777e-08	4.29834e-09	4.32059e-06
2-162230586-G-A	0.00249235	6.45475e-08	3.50338e-09	3.5839e-06
2-162230915-C-T	0.00237295	5.47857e-08	3.31958e-09	3.42179e-06
2-162231260-T-C	0.00238648	5.5766e-08	3.33953e-09	3.43895e-06
2-162231528-G-A	0.00275974	7.33041e-08	3.96399e-09	4.09619e-06
2-162232433-C-T	0.00250175	6.61222e-08	3.51533e-09	3.60077e-06
2-162233356-C-T	0.00257646	7.24269e-08	3.63672e-09	3.71513e-06
2-162234460-G-A	0.00253868	6.92557e-08	3.57483e-09	3.65668e-06
2-162241469-C-T	0.00233405	5.01705e-08	3.27084e-09	3.38045e-06
2-162241635-A-G	0.00251052	6.69632e-08	3.52907e-09	3.61368e-06
2-162245828-A-C	0.00243611	6.06943e-08	3.41139e-09	3.5044e-06
2-162246718-C-T	0.00261959	7.64809e-08	3.70593e-09	3.78116e-06
2-162247390-T-G	0.00234575	5.14014e-08	3.28491e-09	3.38999e-06
2-162247601-A-G	0.00243922	6.09761e-08	3.41601e-09	3.50869e-06
2-162247781-C-T	0.00253138	6.90245e-08	3.56086e-09	3.64392e-06
2-162248229-C-T	0.00249162	6.56056e-08	3.49732e-09	3.58427e-06
2-162248787-C-T	0.00264656	7.87838e-08	3.75097e-09	3.82412e-06
2-162248950-A-G	0.00248074	6.46591e-08	3.48019e-09	3.56826e-06
2-162249093-T-C	0.00241908	5.91345e-08	3.38575e-09	3.48092e-06
2-162249543-C-T	0.00247533	6.41853e-08	3.4717e-09	3.56034e-06
2-162249652-A-G	0.00246703	6.34565e-08	3.45877e-09	3.5483e-06
2-162249688-C-A	0.00247627	6.42684e-08	3.47319e-09	3.56173e-06
2-162250001-G-A	0.00249032	6.54932e-08	3.49528e-09	3.58235e-06
2-162250025-T-C	0.00241183	5.84583e-08	3.37501e-09	3.47114e-06
2-162250413-C-T	0.00261368	7.59845e-08	3.69592e-09	3.77173e-06
2-162250425-C-T	0.00394526	1.08856e-07	6.26126e-09	6.34709e-06
2-162250891-G-A	0.00247185	6.4145e-08	3.47803e-09	3.56664e-06
2-162251238-A-G	0.00240028	3.91021e-08	3.56902e-09	3.71571e-06
2-162251962-T-C	0.00239981	5.73205e-08	3.35748e-09	3.45525e-06
2-162252336-T-C	0.00245103	6.20376e-08	3.43419e-09	3.52544e-06
2-162252759-A-G	0.0024562	6.24774e-08	3.44161e-09	3.53239e-06
2-162253605-C-A	0.00236144	5.34398e-08	3.30379e-09	3.40778e-06
2-162254026-A-G	0.399685	0.398149	3.31844e-09	7.8031e-06
2-162254410-G-A	0.00244888	6.18114e-08	3.43012e-09	3.52177e-06
2-162254567-G-T	0.00245889	6.27016e-08	3.44548e-09	3.53601e-06
2-162255960-C-A	0.00250912	6.70842e-08	3.52424e-09	3.60956e-06
2-162256002-C-T	0.00251073	6.71891e-08	3.52706e-09	3.61217e-06
2-162256766-G-A	0.00369033	5.47441e-08	6.32702e-09	6.35186e-06
2-162257406-C-T	0.00257151	7.23614e-08	3.62538e-09	3.70472e-06
2-162263456-C-T	0.0126941	5.39387e-08	0.000659112	1.93928e-05
2-162264313-C-T	0.00257356	7.25241e-08	3.62908e-09	3.70815e-06
2-162266009-C-T	0.0026233	7.67108e-08	3.7215e-09	3.78488e-06
2-162266576-T-C	0.00250685	6.7643e-08	3.53855e-09	3.60692e-06
2-162267541-T-C	0.564463	0.563351	3.31068e-09	7.88664e-06
2-162267644-C-A	0.00244403	6.13489e-08	3.42886e-09	3.51427e-06
2-162268086-C-T	0.0295584	8.98241e-07	6.61969e-08	7.24183e-05
2-162268391-T-C	0.00251129	6.80325e-08	3.54588e-09	3.61358e-06
2-162269807-A-G	0.0419135	4.79794e-05	1.91276e-07	0.000176574
2-162271250-G-A	0.0025953	7.43527e-08	3.67436e-09	3.7408e-06
2-162272215-A-G	0.00243673	6.13559e-08	3.4252e-09	3.50522e-06
2-162272314-C-T	0.0045846	1.26431e-06	2.06945e-08	3.51033e-06
2-162273520-G-T	0.00261836	7.62897e-08	3.71315e-09	3.77706e-06
2-162274079-C-T	0.00644674	1.34503e-07	1.35513e-08	1.37633e-05
2-162274994-G-T	0.00240365	5.8191e-08	3.37398e-09	3.46039e-06
2-162276243-A-G	0.0025183	6.86454e-08	3.55748e-09	3.62412e-06
2-162279446-C-T	0.00234265	3.88108e-08	3.32117e-09	3.50321e-06
2-162279752-T-G	0.0023623	5.39906e-08	3.31298e-09	3.40911e-06
2-162280261-T-C	0.00256507	7.26434e-08	3.6363e-09	3.69594e-06
2-162280425-A-G	0.00249064	6.62157e-08	3.51194e-09	3.58283e-06
2-162280432-A-G	0.999338	3.73188e-08	0.999337	3.36986e-06
2-162280949-G-T	0.00255334	7.08139e-08	3.60455e-09	3.67575e-06
2-162281173-G-A	0.00256294	7.24599e-08	3.6327e-09	3.69264e-06
2-162281238-C-T	0.00261416	7.5937e-08	3.70606e-09	3.77043e-06
2-162281473-T-C	0.00251133	6.74704e-08	3.54759e-09	3.6246e-06
2-162282275-G-A	0.00240704	5.85217e-08	3.3793e-09	3.46493e-06
2-162282945-C-T	0.00259521	7.43449e-08	3.67421e-09	3.74065e-06
2-162283056-C-A	0.00238366	5.62207e-08	3.34401e-09	3.43475e-06
2-162283655-T-C	0.00251394	6.82121e-08	3.55073e-09	3.61782e-06
2-162284284-A-G	0.00259733	7.4391e-08	3.67755e-09	3.74382e-06
2-162284467-T-C	0.00258599	7.45023e-08	3.67119e-09	3.72817e-06
2-162284803-G-T	0.00234705	5.23164e-08	3.2919e-09	3.3925e-06
2-162284818-A-G	0.00240838	5.86926e-08	3.38112e-09	3.46658e-06
2-162286914-T-C	0.00245424	6.2971e-08	3.44611e-09	3.53014e-06
2-162287937-A-G	0.00242652	6.04104e-08	3.40923e-09	3.49112e-06
2-162288852-G-T	0.00248326	6.55751e-08	3.49213e-09	3.57218e-06
2-162289475-A-C	0.00241463	3.63242e-08	3.57773e-09	3.77286e-06
2-162289892-A-G	0.00244162	6.18184e-08	3.42639e-09	3.51226e-06
2-162290668-A-G	0.00277411	8.93868e-08	3.98142e-09	4.02938e-06
2-162291562-C-T	0.00414163	6.68839e-08	7.26236e-09	7.44109e-06
2-162291718-A-G	0.00270206	8.33132e-08	3.85608e-09	3.91124e-06
2-162291901-A-C	0.00244278	6.1925e-08	3.42819e-09	3.51389e-06
2-162292954-A-C	0.00246696	6.41197e-08	3.46618e-09	3.54842e-06
2-162293455-T-C	0.00254357	7.08437e-08	3.5996e-09	3.66252e-06
2-162294461-G-A	0.0551447	1.46585e-06	1.63045e-07	0.000156158
2-162294859-T-C	0.00244323	6.18787e-08	3.42888e-09	3.51449e-06
2-162295302-T-G	0.00274478	8.69096e-08	3.93017e-09	3.98103e-06
2-162295512-G-A	0.00246051	6.3465e-08	3.45644e-09	3.53948e-06
2-162295841-T-C	0.00245822	6.32587e-08	3.45283e-09	3.5362e-06
2-162298570-G-T	0.00235665	5.33108e-08	3.30193e-09	3.40309e-06
2-162299348-T-C	0.00236944	5.46512e-08	3.32412e-09	3.41807e-06
2-162299822-C-T	0.00405267	6.18664e-08	7.13664e-09	7.51371e-06
2-162301649-C-T	0.00237966	5.55329e-08	3.33512e-09	3.43103e-06
2-162302015-G-A	0.00256684	7.15414e-08	3.63085e-09	3.69965e-06
2-162302567-T-C	0.00253021	6.8466e-08	3.57012e-09	3.6433e-06
2-162302824-A-G	0.00238427	5.52421e-08	3.34074e-09	3.43607e-06
2-162307973-G-A	0.0131403	8.85121e-08	2.61285e-08	2.53916e-05
2-162309205-C-T	0.00234698	5.19189e-08	3.29003e-09	3.39336e-06
2-162313451-C-T	0.00235662	5.29544e-08	3.30286e-09	3.40376e-06
2-162313646-T-C	0.00253521	6.87955e-08	3.57866e-09	3.65117e-06
2-162315794-T-G	0.00231988	4.84422e-08	3.2581e-09	3.37027e-06
2-162319146-A-C	0.00253728	6.91947e-08	3.58259e-09	3.65469e-06
2-162321268-T-C	0.00249025	6.50265e-08	3.50432e-09	3.58249e-06
2-162321474-G-A	0.002545	6.96617e-08	3.5938e-09	3.66505e-06
2-162321802-C-T	0.0024983	6.59353e-08	3.5181e-09	3.59532e-06
2-162329105-G-A	0.00251107	6.68429e-08	3.53796e-09	3.6135e-06
2-162331330-A-G	0.00250134	6.60292e-08	3.52219e-09	3.59895e-06
2-162331923-T-C	0.00248007	6.44532e-08	3.48873e-09	3.5684e-06
2-162336118-T-C	0.00257241	7.18473e-08	3.63027e-09	3.70891e-06
2-162338158-T-C	0.00243614	6.0372e-08	3.4137e-09	3.50627e-06
2-162344168-T-C	0.00242772	5.96948e-08	3.40091e-09	3.49455e-06
2-162350033-A-C	0.00246966	6.32644e-08	3.46605e-09	3.55468e-06
2-162350970-T-C	0.00723281	5.91534e-08	3.29943e-08	3.49931e-06
2-162354378-C-A	0.00236469	4.18271e-08	3.37735e-09	3.51532e-06
2-162354981-C-T	0.00259786	7.3069e-08	3.68132e-09	3.74873e-06
2-162357213-A-C	0.00233041	2.79856e-05	3.83967e-09	4.73777e-06
2-162359599-C-T	0.00400423	8.85879e-08	6.53404e-09	6.77037e-06
2-162361983-C-T	0.00358401	3.88148e-07	4.95329e-09	5.18648e-06
2-162364478-G-A	0.00549357	1.17623e-07	1.03015e-08	1.05197e-05
2-162364948-C-T	0.00393338	8.90771e-08	6.4052e-09	6.54019e-06
2-162366758-A-G	0.00545527	1.16492e-07	1.02049e-08	1.04224e-05
2-162366992-T-C	0.00445314	1.3824e-07	8.25397e-09	9.35709e-06
2-162374123-A-G	0.00402415	8.20687e-08	6.81636e-09	7.00101e-06
2-162378564-C-A	0.00275326	3.7603e-08	4.09381e-09	4.17693e-06
2-162378699-C-T	0.00508005	1.10801e-07	9.27832e-09	9.4898e-06
2-162384337-T-G	0.00231522	1.12474e-05	3.81419e-09	5.49633e-06
2-162395624-G-A	0.00267599	7.70253e-08	4.39656e-09	4.57258e-06
2-162399660-A-C	0.00326026	6.51795e-08	5.00627e-09	5.132e-06
2-162400439-G-T	0.00459382	9.18567e-08	8.09879e-09	8.29698e-06
2-162401076-G-A	0.00298064	5.65437e-08	4.45598e-09	4.57872e-06
2-162401179-A-G	0.00646476	1.34754e-06	1.02715e-08	1.1035e-05
2-162402789-G-A	0.00294045	3.74442e-08	4.35796e-09	4.35792e-06
2-162404181-T-C	0.0128515	0.000718501	1.53241e-08	1.63585e-05
2-162408273-A-G	0.00331079	6.70669e-08	5.10568e-09	5.23123e-06
2-162413687-G-T	0.00292096	5.51882e-08	4.33981e-09	4.46116e-06
2-162413931-G-T	0.00353908	7.42187e-08	5.55943e-09	5.68506e-06
2-162415538-A-G	0.00288568	5.40944e-08	4.27003e-09	4.39182e-06
2-162415951-T-C	0.00345285	6.18074e-08	5.52197e-09	5.68599e-06
2-162420906-C-T	0.00323941	6.51746e-08	4.96448e-09	5.08876e-06
2-162429297-G-A	0.00276405	3.46967e-08	4.34336e-09	4.59502e-06
2-162429673-C-A	0.00623779	2.06888e-07	1.11615e-08	1.0985e-05
2-162435107-C-T	0.00268517	4.85984e-08	3.89687e-09	4.05049e-06
2-162435471-G-A	0.0049329	1.01566e-07	8.94305e-09	9.14914e-06
2-162436458-G-A	0.00253968	4.40368e-08	3.63211e-09	3.77472e-06
2-162441147-A-G	0.00319765	4.02094e-08	5.1093e-09	5.51585e-06
2-162442963-C-T	0.00282585	5.31217e-08	4.1531e-09	4.35824e-06
2-162445184-G-A	0.00312201	3.36126e-07	3.48019e-09	0.000479503
2-162445728-T-C	0.00243625	3.47261e-08	3.35967e-09	3.49602e-06
2-162452034-C-T	0.00268036	7.6326e-08	4.42165e-09	4.58854e-06
2-162458099-A-G	0.00771576	5.50976e-07	1.21479e-08	1.1818e-05
2-162460333-G-A	0.0138993	1.60483e-06	2.39745e-08	2.3018e-05
2-162463043-C-T	0.0130744	1.47242e-06	2.23098e-08	2.14959e-05
2-162464504-C-T	0.0139688	1.62023e-06	2.41125e-08	2.32362e-05
2-162469314-A-G	0.0568825	0.0348569	2.77225e-08	2.90513e-05
2-162477783-T-G	0.0084588	1.58593e-07	1.97582e-08	1.91768e-05
2-162478172-T-C	0.00717466	1.29018e-07	1.5759e-08	1.5384e-05
2-162478999-T-C	0.011667	1.19426e-06	1.93849e-08	1.87776e-05
2-162479828-T-C	0.0132258	1.46555e-06	2.23498e-08	2.1686e-05
2-162480404-G-A	0.00230875	3.63543e-08	3.26461e-09	3.40879e-06
2-162480693-A-G	0.00436365	4.60862e-08	5.8407e-09	5.57835e-06
2-162483123-G-A	0.00690984	3.36471e-07	1.05346e-08	1.05966e-05
2-162483134-C-T	0.00913238	7.67403e-07	1.42809e-08	1.39906e-05
2-162484455-A-G	0.00318063	3.98867e-08	5.05728e-09	5.46046e-06
2-162485382-T-C	0.00575017	3.81029e-08	1.505e-08	1.77533e-05
2-162485898-C-T	0.00301888	3.83382e-08	4.70871e-09	5.06924e-06
2-162486602-C-T	0.00552665	3.16903e-07	7.96833e-09	7.9306e-06
2-162486638-T-C	0.00255587	3.48625e-08	3.78256e-09	4.02199e-06
2-162487554-T-G	0.00804882	6.23937e-07	1.23445e-08	1.2139e-05
2-162488054-G-T	0.0031465	3.4692e-08	6.15135e-09	7.16911e-06
2-162488633-T-C	0.00264715	3.54029e-08	3.92518e-09	4.20697e-06
2-162488717-G-A	0.00263095	3.53087e-08	3.89262e-09	4.16936e-06
2-162488774-G-A	0.00692851	3.34129e-07	1.05541e-08	1.06851e-05
2-162488837-C-T	0.00449387	8.9301e-08	7.89102e-09	8.08643e-06
2-162489987-T-C	0.00303966	3.8564e-08	4.75165e-09	5.11855e-06
2-162490053-T-C	0.00734938	3.65664e-07	1.13453e-08	1.14401e-05
2-162490229-T-C	0.0118034	1.17813e-06	1.94584e-08	1.89107e-05
2-162495284-A-G	0.0301498	3.54841e-06	5.86176e-08	5.5914e-05
2-162505920-T-C	0.0629667	7.18389e-06	1.42792e-07	0.000142419
2-162506851-G-A	0.0290181	3.29965e-06	5.56557e-08	5.38097e-05
2-162506914-G-T	0.0840833	1.09359e-05	2.02013e-07	0.00020172
2-162550555-T-C	0.0311037	3.6543e-06	6.04388e-08	5.93022e-05
2-162559937-G-A	0.00687254	1.58364e-07	1.43461e-08	1.3777e-05
2-162744043-C-T	0.00598647	5.80344e-08	1.86874e-08	2.06332e-05
2-162047503-T-C	0.0233003	1.98969e-06	7.04542e-08	4.55941e-05
2-162119205-C-T	0.00289557	3.59121e-08	4.6658e-09	4.98788e-06
2-162120286-A-C	0.011087	9.71131e-07	2.5984e-08	2.83317e-05
2-162164778-T-G	0.00256525	4.68333e-08	3.66228e-09	3.87618e-06
2-162168229-T-C	0.00346881	5.44411e-08	5.7174e-09	5.87789e-06
2-162168549-T-C	0.00349254	5.48969e-08	5.77115e-09	5.93236e-06
2-162169862-T-C	0.00230078	4.09539e-08	3.25994e-09	3.37346e-06
2-162174494-G-A	0.00344335	5.39204e-08	5.65614e-09	5.81581e-06
2-162175548-G-A	0.0024447	3.60734e-08	3.45248e-09	3.59279e-06
2-162191375-C-T	0.00265469	3.96471e-08	3.95897e-09	4.09161e-06
2-162192461-C-A	0.010758	1.60306e-06	2.63355e-08	2.61643e-05
2-162192776-T-C	0.0027877	6.49255e-08	4.10533e-09	4.1387e-06
2-162193964-T-C	0.00297034	4.513e-08	4.61791e-09	4.76208e-06
2-162197789-A-C	0.00461893	3.82856e-08	9.93178e-09	1.04105e-05
2-162199876-G-A	0.0065384	6.04901e-08	1.13866e-08	1.1166e-05
2-162201336-A-G	0.00642448	6.65135e-08	1.09671e-08	1.0999e-05
2-162203351-G-A	0.00305697	1.66221e-07	4.25357e-09	4.49426e-06
2-162204934-C-T	0.00344056	4.31012e-08	5.78664e-09	5.40114e-06
2-162205813-A-G	0.00413121	4.22475e-08	6.36304e-09	6.35497e-06
2-162206849-A-G	0.00753417	7.2278e-07	1.27407e-08	1.22373e-05
2-162206869-C-A	0.00247501	5.70613e-08	3.55141e-09	3.61675e-06
2-162211073-G-A	0.00418898	3.62989e-08	8.53614e-09	8.95114e-06
2-162212493-T-C	0.00233339	4.45207e-08	3.30749e-09	3.39721e-06
2-162216329-C-A	0.00306081	3.65701e-08	5.23579e-09	5.26156e-06
2-162218598-T-C	0.00360456	3.94977e-08	5.39293e-09	5.43812e-06
2-162219117-A-G	0.00362036	4.56242e-08	5.57404e-09	5.65021e-06
2-162222820-C-T	0.00246985	3.64797e-08	3.37684e-09	3.52555e-06
2-162230270-T-C	0.00230059	3.8562e-08	3.25561e-09	3.37191e-06
2-162232297-C-T	0.00317201	3.63101e-08	4.57618e-09	4.64417e-06
2-162232496-G-T	0.0344077	3.26461e-05	1.45075e-07	0.000135317
2-162240424-G-A	0.00674496	7.91827e-08	1.19211e-08	1.25445e-05
2-162248109-C-T	0.00313932	3.95075e-08	4.59901e-09	4.85495e-06
2-162248749-C-T	0.0029236	5.94329e-08	4.60598e-09	4.82247e-06
2-162254424-A-G	0.0033454	3.56229e-08	5.84583e-09	6.11066e-06
2-162257894-C-T	0.00271294	8.77536e-08	3.86762e-09	3.98134e-06
2-162258521-C-T	0.00285033	1.31498e-07	3.94058e-09	4.16849e-06
2-162260823-C-A	0.00333871	5.16611e-08	5.13362e-09	5.55783e-06
2-162261717-A-G	0.00240108	5.69757e-08	3.36033e-09	3.45417e-06
2-162263684-A-G	0.0034063	5.31339e-08	5.31035e-09	5.72398e-06
2-162263801-A-G	0.00317168	4.86411e-08	4.81626e-09	5.19073e-06
2-162263833-A-G	0.00342405	8.52002e-08	5.20718e-09	5.30263e-06
2-162264307-T-G	0.00317098	4.86283e-08	4.81488e-09	5.18919e-06
2-162264337-T-C	0.00353566	5.56049e-08	5.57618e-09	6.01953e-06
2-162265371-T-G	0.00364039	5.76295e-08	5.79399e-09	6.26158e-06
2-162266352-G-A	0.00428712	3.5111e-08	5.94419e-09	5.943e-06
2-162267194-C-T	0.00322541	4.96312e-08	4.92233e-09	5.30969e-06
2-162267594-C-T	0.00270718	3.46929e-08	3.73453e-09	3.89779e-06
2-162267800-T-C	0.0307575	1.06748e-05	1.13321e-07	0.000104558
2-162268127-T-C	0.995369	7.15104e-08	3.25537e-09	0.995358
2-162269096-A-G	0.00271381	4.05858e-08	3.9549e-09	4.2106e-06
2-162272028-G-T	0.00333382	5.16487e-08	5.13836e-09	5.55181e-06
2-162272373-G-A	0.00333334	5.16397e-08	5.13739e-09	5.55073e-06
2-162272639-A-C	0.00296013	7.357e-08	5.02185e-09	4.93389e-06
2-162274398-A-G	0.00235171	5.18008e-08	3.48912e-09	3.58444e-06
2-162274905-T-C	0.00311476	4.75998e-08	4.70464e-09	5.06547e-06
2-162275662-T-C	0.00327958	5.06362e-08	5.02995e-09	5.43034e-06
2-162276886-G-A	0.0209642	5.74945e-07	5.04204e-08	5.29824e-05
2-162283833-G-A	0.00231767	3.47062e-08	3.26293e-09	3.40241e-06
2-162288742-C-T	0.0614193	4.48477e-05	3.49967e-07	0.000377068
2-162289060-T-G	0.00414256	6.69024e-08	7.2646e-09	7.44335e-06
2-162291732-T-G	0.00230247	4.07623e-08	3.29481e-09	3.40315e-06
2-162299714-A-G	0.00230376	3.83094e-08	3.24848e-09	3.36696e-06
2-162300875-T-C	0.00277788	4.30507e-08	3.91602e-09	4.13016e-06
2-162306071-A-G	0.00234557	5.11188e-08	3.28834e-09	3.39009e-06
2-162307106-T-C	0.00235598	5.2256e-08	3.30218e-09	3.40086e-06
2-162307703-C-A	0.00256457	3.83006e-08	3.76725e-09	3.89647e-06
2-162308322-T-C	0.00233534	4.99271e-08	3.27545e-09	3.38059e-06
2-162309064-A-G	0.00231965	4.93224e-08	3.39882e-09	3.50336e-06
2-162309144-T-C	0.00232241	4.82558e-08	3.26073e-09	3.37101e-06
2-162310253-T-G	0.00339074	4.22955e-08	5.29654e-09	5.41199e-06
2-162310644-T-C	0.0023216	4.00224e-08	3.35563e-09	3.48566e-06
2-162312185-G-A	0.00400726	3.8726e-08	7.55561e-09	8.01378e-06
2-162329030-G-A	0.0188671	7.71147e-07	4.91515e-08	5.3938e-05
2-162336715-A-G	0.00278117	3.50993e-08	4.49567e-09	4.61649e-06
2-162344807-C-T	0.00282033	4.37265e-08	3.99648e-09	4.2088e-06
2-162344897-C-T	0.00250762	4.75321e-08	3.49705e-09	3.62345e-06
2-162345514-T-G	0.00366253	3.89711e-08	6.7644e-09	6.75496e-06
2-162347978-A-G	0.00241324	4.55099e-08	3.56609e-09	3.74757e-06
2-162348888-C-T	0.00313168	5.40738e-08	4.71239e-09	4.87195e-06
2-162351790-T-C	0.00332542	4.32965e-08	5.04185e-09	5.23773e-06
2-162352383-T-G	0.00445774	7.38746e-07	5.5102e-09	5.4808e-06
2-162373501-T-C	0.00515196	1.60772e-07	8.85234e-09	8.70285e-06
2-162376016-A-G	0.0028493	3.47038e-08	4.57248e-09	4.78631e-06
2-162376305-T-C	0.00287793	3.47299e-08	4.63898e-09	4.85663e-06
2-162379458-A-G	0.00231053	3.63657e-08	3.25374e-09	3.36707e-06
2-162380492-T-C	0.00313607	3.57045e-08	5.17786e-09	5.51089e-06
2-162384634-C-A	0.0174829	1.45612e-07	3.53886e-08	3.52297e-05
2-162393953-A-G	0.00233803	3.80782e-08	3.27788e-09	3.39655e-06
2-162394299-C-T	0.00433452	1.20817e-07	7.06931e-09	7.04064e-06
2-162394477-G-A	0.00247141	6.58581e-08	3.46146e-09	3.57923e-06
2-162398947-A-G	0.00236508	3.92671e-08	3.31483e-09	3.43372e-06
2-162399726-C-T	0.00246563	4.58117e-08	3.43392e-09	3.57636e-06
2-162400534-T-C	0.00270286	8.98259e-08	3.74877e-09	3.94597e-06
2-162401991-T-C	0.00524115	1.65292e-07	9.04816e-09	8.89211e-06
2-162416711-A-G	0.00975127	8.89856e-07	1.56789e-08	1.53924e-05
2-162424411-T-C	0.00376787	3.86943e-08	6.80267e-09	7.19369e-06
2-162425448-G-A	0.00259967	4.7616e-08	3.69176e-09	3.81595e-06
2-162431689-T-C	0.00412066	1.80269e-07	6.11073e-09	6.97059e-06
2-162437851-G-A	0.00236263	5.47049e-08	3.3085e-09	3.41414e-06
2-162451693-A-G	0.0119709	1.25545e-06	2.00481e-08	1.94105e-05
2-162457819-A-G	0.00268861	6.78287e-08	4.34203e-09	4.44911e-06
2-162475336-A-G	0.00245676	4.58001e-08	3.42635e-09	3.62363e-06
2-162481079-G-A	0.0029744	3.74782e-08	4.34359e-09	4.40632e-06
2-162481916-T-C	0.00535653	6.73083e-07	7.96505e-09	8.16784e-06
2-162486972-C-T	0.00231418	3.63418e-08	3.34102e-09	3.45736e-06
2-162497499-G-A	0.0366955	1.17271e-05	8.85126e-08	8.7938e-05
2-162499251-A-G	0.00274527	3.62382e-08	4.63765e-09	4.90833e-06
2-162122774-G-A	0.00366756	7.00305e-08	6.0034e-09	6.41391e-06
2-162255841-G-A	0.00254872	3.46906e-08	3.54083e-09	3.63524e-06
2-162260623-A-G	0.00683421	1.26123e-07	1.31608e-08	1.45836e-05
2-162307281-T-C	0.00230037	4.20499e-08	3.26794e-09	3.40491e-06
2-162375223-T-C	0.00272155	4.84981e-08	3.97421e-09	4.09131e-06
2-162386598-C-T	0.00327071	6.54823e-08	5.04179e-09	5.16426e-06
2-162394036-C-T	0.00269295	4.76816e-08	3.92247e-09	4.03912e-06
2-162420522-T-G	0.00273475	4.83945e-08	3.99668e-09	4.11293e-06
2-162434429-A-G	0.002392	3.8488e-08	3.35744e-09	3.49594e-06
2-162444752-T-C	0.00272558	4.81255e-08	3.9166e-09	4.09535e-06
2-162460518-G-A	0.00262329	4.52033e-08	3.73801e-09	3.90538e-06
2-162461061-A-G	0.00269264	4.72042e-08	3.85964e-09	4.03521e-06
2-162463908-A-C	0.00269171	4.71775e-08	3.858e-09	4.03347e-06
2-162465025-G-A	0.00278001	4.96865e-08	4.01327e-09	4.19794e-06
2-162466143-T-C	0.00310251	5.91281e-08	4.6061e-09	4.82563e-06
2-162466195-T-C	0.00269283	4.71889e-08	3.85897e-09	4.03412e-06
2-162475166-A-G	0.00245658	4.03109e-08	3.45989e-09	3.60796e-06
2-162486114-A-G	0.00266336	4.6258e-08	3.87167e-09	3.98697e-06
2-162486815-G-A	0.00620024	3.11817e-07	1.13394e-08	1.14401e-05
2-162491176-G-T	0.00411367	9.18626e-08	6.62138e-09	6.95007e-06
2-162494138-G-A	0.00625132	1.70514e-07	1.14206e-08	1.19847e-05
